# Supplementary material for: Systematic genetic perturbation reveals principles underpinning robustness of the epigenetic regulatory network
Source: Nucleic Acids Res. 2025 Apr 17;53(7):gkaf297. doi: 10.1093/nar/gkaf297 (PMC12000879; doi:10.1093/nar/gkaf297)
Supplement: gkaf297_Supplemental_Files [file gkaf297_supplemental_files.zip]

Archive with 2 entries (2 files):
- Suppl. Figures.pdf
- Supplementary Tables.xlsx
