# Supplementary material for: Systematic genetic perturbation reveals principles underpinning robustness of the epigenetic regulatory network
Source: Nucleic Acids Res. 2025 Apr 17;53(7):gkaf297. doi: 10.1093/nar/gkaf297 (PMC12000879; doi:10.1093/nar/gkaf297)
Supplement: gkaf297_Supplemental_Files [file gkaf297_supplemental_files.zip › Supplementary Tables.xlsx]

## Sheet: Table S1
Table S1. Targeted ERGs.
Epigenetic regulator genes targeted in the library are indicated, along with their plate location, functional class, and RNA-seq TPM (transcripts per million) values in either cell line.
10 replicates of the non-expressed negative control target gene TNP2 are included on each plate.
GeneID	Plate_well	Class	HCEC_TPM	HME1_TPM
ACTL6A	1_B02	Chromatin remodelling	86.59	116.96
ARID1A	1_B03	Chromatin remodelling	31.2	26.95
ARID1B	1_B04	Chromatin remodelling	18.26	16.88
ARID3A	1_B05	Rest	16.49	14.29
ARID4A	1_B06	Rest	10.04	6.01
ARID4B	1_B07	Rest	20.28	19.78
ARID5B	1_B08	Rest	150.25	36.9
ASF1A	1_B09	Histone variants and chaperones	42.3	20.54
ASF1B	1_B10	Histone variants and chaperones	27.1	76.01
ASH1L	1_B11	Histone methylation	28.56	24.73
ATAD2	1_C02	Histone acetylation	47.06	78.7
ATRX	1_C03	Chromatin remodelling	39.83	24.19
BAP1	1_C04	Histone Ubiquitination	40.69	42.93
BAZ1A	1_C05	Chromatin remodelling	44.76	38.39
BAZ1B	1_C06	Rest	79.69	97.02
BAZ2A	1_C07	Histone acetylation	36.57	44.56
BAZ2B	1_C08	Histone acetylation	9.25	6.65
BCOR	1_C09	Histone acetylation	16.72	25.84
BMI1	1_C10	Histone Ubiquitination	67.95	35.53
BRD1	1_C11	Histone acetylation	14.57	15.05
TNP2 1.01	1_D02	control	0	0
TNP2 1.02	1_D03	control	0	0
TNP2 1.03	1_D04	control	0	0
TNP2 1.04	1_D05	control	0	0
TNP2 1.05	1_D06	control	0	0
TNP2 1.06	1_D07	control	0	0
TNP2 1.07	1_D08	control	0	0
TNP2 1.08	1_D09	control	0	0
TNP2 1.09	1_D10	control	0	0
TNP2 1.10	1_D11	control	0	0
BRD2	1_E02	Histone acetylation	150.57	131.24
BRD3	1_E03	Histone acetylation	21.42	22.14
BRD4	1_E04	Histone acetylation	51.19	56.14
BRD7	1_E05	Histone acetylation	79.61	75.12
BRD8	1_E06	Histone acetylation	47.07	50.62
BRD9	1_E07	Histone acetylation	29.45	36.88
BRPF1	1_E08	Histone acetylation	9.25	12.42
BRPF3	1_E09	Histone acetylation	19.64	24.57
C14ORF169 / RIOX1	1_E10	Histone methylation	7.72	7.5
CARM1	1_E11	Histone methylation	76.69	60.86
CDYL	1_F02	Histone methylation	20.48	19.75
CENPA	1_F03	Rest	25.46	44.84
CHAF1A	1_F04	Histone variants and chaperones	30.28	48.61
CHAF1B	1_F05	Histone variants and chaperones	25.8	42.38
CHD1	1_F06	Chromatin remodelling	24.43	29.27
CHD3	1_F07	Chromatin remodelling	87	53.98
CHD4	1_F08	Chromatin remodelling	118.04	149.28
CREBBP	1_F09	Histone acetylation	24.8	21.39
CTCF	1_F10	Genome topology	44.22	54.07
DMAP1	1_F11	Histone acetylation	20.97	23.22
DNMT1	1_G02	DNA methylation	97.89	121.6
DNMT3A	1_G03	DNA methylation	6.5	3.27
DOT1L	1_G04	Histone methylation	8.42	13.08
EED	1_G05	Histone methylation	22.25	32.14
EHMT1	1_G06	Histone methylation	26.82	29.62
EHMT2	1_G07	Histone methylation	31.53	26.13
EP300	1_G08	Histone acetylation	32.44	27.05
EP400	1_G09	Histone acetylation	22.61	18.22
EZH1	1_G10	Histone methylation	8.98	6.88
EZH2	1_G11	Histone methylation	21.43	36.93
H1F0	2_B02	Histone variants and chaperones	43.65	42.74
H1FX	2_B03	Histone variants and chaperones	57.32	106.2
H2AFJ	2_B04	Histone variants and chaperones	17.1	10.33
H2AFV	2_B05	Histone variants and chaperones	168.39	222.74
H2AFX	2_B06	Histone variants and chaperones	88.34	222.23
H2AFY	2_B07	Histone variants and chaperones	211.81	257.09
H2AFZ	2_B08	Histone variants and chaperones	1498.47	1149.96
H3F3B	2_B09	Histone variants and chaperones	282.74	322.66
HAT1	2_B10	Histone acetylation	133.87	164.69
HDAC1	2_B11	Histone acetylation	96.93	170.63
HDAC10	2_C02	Histone acetylation	6.34	4.23
HDAC2	2_C03	Histone acetylation	47.18	59.1
HDAC3	2_C04	Histone acetylation	58.5	74.41
HDAC4	2_C05	Histone acetylation	4.95	6.88
HDAC5	2_C06	Histone acetylation	14.98	4.37
HDAC6	2_C07	Histone acetylation	12.57	17.86
HDAC7	2_C08	Histone acetylation	47.2	34.69
HDAC8	2_C09	Histone acetylation	25.48	25.62
HIRA	2_C10	Histone variants and chaperones	34.13	32.41
HIST1H1C	2_C11	Histone variants and chaperones	67.51	48.91
TNP2 2.01	2_D02	control	0	0
TNP2 2.02	2_D03	control	0	0
TNP2 2.03	2_D04	control	0	0
TNP2 2.04	2_D05	control	0	0
TNP2 2.05	2_D06	control	0	0
TNP2 2.06	2_D07	control	0	0
TNP2 2.07	2_D08	control	0	0
TNP2 2.08	2_D09	control	0	0
TNP2 2.09	2_D10	control	0	0
TNP2 2.10	2_D11	control	0	0
HLTF	2_E02	Chromatin remodelling	18.57	35.41
HMGA1	2_E03	Genome topology	752.22	934.25
HMGA2	2_E04	Genome topology	52.44	125.56
HMGB1	2_E05	Genome topology	255.68	306.95
HMGB2	2_E06	Genome topology	216.8	234.85
HMGB3	2_E07	Genome topology	23.48	77.92
HMGN1	2_E08	Genome topology	401.24	576.37
HMGN2	2_E09	Genome topology	655.23	1214.26
HMGN3	2_E10	Genome topology	66.84	142
INCENP	2_E11	Rest	25.58	48.24
INO80	2_F02	Chromatin remodelling	22.54	20.44
JARID2	2_F03	Histone methylation	14.61	18.55
KAT2A	2_F04	Histone acetylation	25.81	35.41
KAT2B	2_F05	Histone acetylation	19.43	11.42
KAT5	2_F06	Histone acetylation	35.08	41.95
KAT6A	2_F07	Histone acetylation	23.94	32.55
KAT6B	2_F08	Histone acetylation	24.89	17.67
KAT7	2_F09	Histone acetylation	44.21	47.78
KAT8	2_F10	Histone acetylation	25.44	19.71
KDM1A	2_F11	Histone methylation	102.62	122.23
KDM2A	2_G02	Histone methylation	38.48	43.59
KDM2B	2_G03	Histone methylation	10.93	11.68
KDM3A	2_G04	Histone methylation	15.01	21.13
KDM3B	2_G05	Histone methylation	38.05	35.95
KDM4A	2_G06	Histone methylation	33.56	29.96
KDM4B	2_G07	Histone methylation	17.45	10.76
KDM4C	2_G08	Histone methylation	11.97	12.71
KDM5A	2_G09	Histone methylation	22.41	19.67
KDM5B	2_G10	Histone methylation	29.76	21.69
KDM5C	2_G11	Histone methylation	28.91	45.42
KDM5D	3_B02	Histone methylation	9.97	0
KDM6A	3_B03	Histone methylation	7.88	17.01
KDM6B	3_B04	Histone methylation	5.87	4.82
KMT2A	3_B05	Histone methylation	21.5	19.08
KMT2B	3_B06	Histone methylation	9.7	11.64
KMT2C	3_B07	Histone methylation	15.43	9.66
KMT2D	3_B08	Histone methylation	12.12	10.74
KMT2E	3_B09	Histone methylation	40.73	31.47
MBD1	3_B10	DNA methylation	41.4	24.15
MBD2	3_B11	DNA methylation	46.86	20.99
MBD3	3_C02	DNA methylation	66.95	74.64
MBD4	3_C03	DNA methylation	36.01	40.78
MBD5	3_C04	Histone Ubiquitination	10.61	6.02
MBD6	3_C05	Histone Ubiquitination	20.9	29.08
MECP2	3_C06	DNA methylation	29.98	30.96
MEN1	3_C07	Histone methylation	34.74	51.37
MPHOSPH8	3_C08	Histone methylation	29.06	29.17
MSL1	3_C09	Histone acetylation	51.64	42.42
MSL3	3_C10	Histone acetylation	30.94	37.79
MTA1	3_C11	Chromatin remodelling	51.84	51.24
TNP2 3.01	3_D02	control	0	0
TNP2 3.02	3_D03	control	0	0
TNP2 3.03	3_D04	control	0	0
TNP2 3.04	3_D05	control	0	0
TNP2 3.05	3_D06	control	0	0
TNP2 3.06	3_D07	control	0	0
TNP2 3.07	3_D08	control	0	0
TNP2 3.08	3_D09	control	0	0
TNP2 3.09	3_D10	control	0	0
TNP2 3.10	3_D11	control	0	0
MTA2	3_E02	Chromatin remodelling	110.82	106.77
MTA3	3_E03	Chromatin remodelling	37.63	21.73
NCOR1	3_E04	Histone acetylation	54.39	50.67
NSD1	3_E05	Histone methylation	30.19	34.98
PBRM1	3_E06	Chromatin remodelling	49.17	35.04
PCGF1	3_E07	Histone Ubiquitination	22.89	26.36
PCGF2	3_E08	Histone Ubiquitination	27.17	29.34
PCGF3	3_E09	Histone Ubiquitination	13.29	13.12
PCGF5	3_E10	Histone Ubiquitination	60.35	39.88
PCGF6	3_E11	Histone Ubiquitination	11.74	34.92
PHC1	3_F02	Histone Ubiquitination	11.01	10.08
PHC2	3_F03	Histone Ubiquitination	130.02	204.72
PHC3	3_F04	Histone Ubiquitination	17.41	14.58
PHF1	3_F05	Histone methylation	17.77	13.25
PHF2	3_F06	Histone methylation	16.95	16.67
PHF8	3_F07	Histone methylation	12.02	13.84
PRDM2	3_F08	Histone methylation	15.82	15.1
PRDM8	3_F09	Histone methylation	6.51	4.32
PRMT1	3_F10	Histone methylation	263.67	262.32
PRMT9	3_F11	Rest	12.02	9.56
PRMT2	3_G02	Histone methylation	89.13	46.36
PRMT3	3_G03	Rest	24.46	34.73
PRMT5	3_G04	Histone methylation	114.04	169.73
PRMT6	3_G05	Histone methylation	10.91	37.01
PRMT7	3_G06	Histone methylation	24.1	28.01
RBBP4	3_G07	Rest	44.97	52.69
RBBP7	3_G08	Rest	190.56	306.91
RING1	3_G09	Histone Ubiquitination	39.47	36.62
RNF2	3_G10	Rest	20.76	19.3
RNF20	3_G11	Histone Ubiquitination	45	50.02
RNF40	4_B02	Histone Ubiquitination	39.93	47.02
RSF1	4_B03	Rest	33.7	27.88
RUVBL1	4_B04	Histone acetylation	99.14	138.61
SATB2	4_B05	Histone acetylation	12.09	8.05
SETD1A	4_B06	Histone methylation	14.14	17.19
SETD1B	4_B07	Histone methylation	13.46	16.24
SETD2	4_B08	Histone methylation	33.79	33.85
SETD6	4_B09	Histone methylation	2.84	6.52
SETD7	4_B10	Histone methylation	98.64	93.29
KMT5A	4_B11	Histone methylation	38.3	49.33
SETDB1	4_C02	Histone methylation	19.41	20.35
SIRT1	4_C03	Histone acetylation	19.56	35.06
SIRT2	4_C04	Histone acetylation	33.6	27.01
SIRT3	4_C05	Histone acetylation	8.2	6.23
SIRT5	4_C06	Histone acetylation	9.07	7.66
SIRT6	4_C07	Histone acetylation	13.05	12.59
SIRT7	4_C08	Histone acetylation	13.98	11.25
SMARCA1	4_C09	Chromatin remodelling	103.17	36.95
SMARCA2	4_C10	Chromatin remodelling	86.57	54.67
SMARCA4	4_C11	Chromatin remodelling	73.33	84.69
TNP2 4.01	4_D02	control	0	0
TNP2 4.02	4_D03	control	0	0
TNP2 4.03	4_D04	control	0	0
TNP2 4.04	4_D05	control	0	0
TNP2 4.05	4_D06	control	0	0
TNP2 4.06	4_D07	control	0	0
TNP2 4.07	4_D08	control	0	0
TNP2 4.08	4_D09	control	0	0
TNP2 4.09	4_D10	control	0	0
TNP2 4.10	4_D11	control	0	0
SMARCA5	4_E02	Chromatin remodelling	73.19	61.73
SMARCAD1	4_E03	Chromatin remodelling	33.79	35.4
SMARCAL1	4_E04	Chromatin remodelling	31.81	22.95
SMARCB1	4_E05	Chromatin remodelling	117.63	123.65
SMARCC1	4_E06	Chromatin remodelling	72.3	96.15
SMARCC2	4_E07	Chromatin remodelling	62.44	64.24
SMARCD1	4_E08	Chromatin remodelling	49.15	45.54
SMARCD2	4_E09	Chromatin remodelling	79.71	56.2
SMARCD3	4_E10	Chromatin remodelling	14.4	6.27
SMARCE1	4_E11	Chromatin remodelling	156	130.87
SMCHD1	4_F02	Genome topology	37.69	44.27
SMYD2	4_F03	Histone methylation	55.37	38.93
SMYD3	4_F04	Histone methylation	22.42	18.88
SMYD5	4_F05	Histone methylation	26.45	36.13
SRCAP	4_F06	Chromatin remodelling	35.53	35.53
SS18L1	4_F07	Chromatin remodelling	3.39	5.08
SSRP1	4_F08	Rest	222.73	320.47
SUV39H1	4_F09	Histone methylation	15.7	26.44
SUV39H2	4_F10	Histone methylation	21.51	15.95
KMT5B	4_F11	Histone methylation	21.44	21.36
SUZ12	4_G02	Histone methylation	39.22	46.08
TET2	4_G03	DNA methylation	6.19	8.03
TET3	4_G04	DNA methylation	5.24	5.77
TRIM28	4_G05	Chromatin remodelling	287.71	336.59
UBE2A	4_G06	Histone Ubiquitination	129.03	122.69
UBE2B	4_G07	Histone Ubiquitination	33.76	25.53
UHRF1	4_G08	DNA methylation	71.64	124.22
UHRF2	4_G09	DNA methylation	38.92	39.19
UTY	4_G10	Histone methylation	6.38	0.01
YEATS4	4_G11	Histone acetylation	21.65	33.33

## Sheet: Table S2
Table S2. Epigenetic library fitness scores.
Fitness scores for targeted genes, as listed in Table S1, across conditions.
GeneID	HME1_WT_r1	HME1_WT_r2	HME1_WT_r3	HME1_ARID1A-KO_r1	HME1_ARID1A-KO_R2	HME1_ARID1A-KO_r3	HME1_CBP-KO_r1	HME1_CBP-KO_r2	HME1_CBP-KO_r3	HCEC_WT_r1	HCEC_WT_r2	HCEC_WT_r3	HCEC_ARID1A-KO_r1	HCEC_ARID1A-KO_r2	HCEC_ARID1A-KO_r3	HCEC_CBP-KO_r1	HCEC_CBP-KO_r2	HCEC_CBP-KO_r3	KP_WT_r1	KP_WT_r2	KP_WT_r3	KP-A_r1	KP-A_r2	KP-A_r3	KP-C_r1	KP-C_r2	KP-C_r3
ACTL6A	-3.09102	-3.27827	-3.16563	-4.51296	-4.35423	-4.11781	-3.70067	-3.65849	-3.64333	-0.476807	-0.33224	-0.555841	-1.20105	-1.24041	-1.23906	-0.714308	-0.690763	-0.615615	-0.75178	-0.791611	-0.823028	-2.80172	-2.92373	-2.84125	-0.679127	-0.62176	-0.703204
ARID1A	-1.00787	-0.975203	-1.08796	-1.19364	-1.37648	-1.26798	-1.23443	-1.18342	-1.27346	-0.343339	-0.175229	-0.325636	-0.61598	-0.627792	-0.555574	-0.278209	-0.295668	-0.275005	-0.344346	-0.387161	-0.396019	-0.873849	-0.902847	-0.876872	-0.0487709	0.00105224	-0.0617675
ARID1B	-0.510987	-0.412064	-0.505103	-4.18433	-4.18764	-4.27237	-0.716863	-0.654811	-0.624252	-0.368057	-0.119351	-0.381532	-0.846787	-0.861971	-0.854838	-0.374001	-0.392273	-0.405781	-0.222326	-0.176546	-0.217786	-2.43943	-2.23458	-2.13567	-0.0359934	0.0653391	-0.020308
ARID3A	-0.359663	-0.335281	-0.3629	-0.930169	-0.924485	-0.954925	-0.330353	-0.314135	-0.383127	-0.333	-0.169723	-0.409767	-0.58538	-0.528496	-0.45841	-0.419063	-0.43598	-0.437321	-0.114598	-0.130442	-0.172773	-0.599095	-0.553117	-0.610445	-0.0655528	0.0202461	-0.0271641
ARID4A	-0.46217	-0.583631	-0.516568	-1.08262	-1.0708	-1.2271	-0.653139	-0.628223	-0.685317	-0.286657	-0.168693	-0.326323	-0.522458	-0.538601	-0.488331	-0.303356	-0.423687	-0.346973	-0.175576	-0.150083	-0.229012	-0.666387	-0.672321	-0.529863	-0.152145	-0.0565034	-0.170039
ARID4B	-0.0741418	-0.125775	-0.0922463	-0.344066	-0.356942	-0.410311	-0.211566	-0.174434	-0.261123	-0.449426	-0.242449	-0.497754	-0.565472	-0.572804	-0.552937	-0.385108	-0.391087	-0.417487	-0.316059	-0.296605	-0.285499	-0.784891	-0.896405	-0.849409	-0.123601	-0.125971	-0.117153
ARID5B	-0.0411079	-0.0269674	-0.116296	-0.0273288	-0.0507471	-0.145188	-0.0548632	-0.0331511	-0.055685	-0.134578	-0.128668	-0.25577	-0.156937	-0.225768	-0.163151	-0.209984	-0.256743	-0.179999	-0.229529	-0.244595	-0.253168	-0.199287	-0.247361	-0.187283	-0.0434138	0.0068714	-0.0626404
ASF1A	0.15454	0.0844388	0.067553	0.263856	0.240415	0.275878	0.111753	0.0914371	0.102427	-0.19188	0.0309925	-0.0864732	-0.0659913	-0.0420545	-0.0415699	-0.162824	-0.130606	-0.176219	-0.0966324	-0.0815609	-0.0760904	-0.454124	-0.428386	-0.418829	-0.0783579	-0.0695915	-0.124183
ASF1B	-0.539223	-0.624008	-0.567223	-0.816823	-0.796174	-0.738688	-0.661261	-0.670086	-0.583415	-0.298295	-0.211008	-0.398605	-0.331563	-0.303202	-0.308021	-0.434328	-0.381952	-0.409997	-0.264555	-0.304372	-0.291046	-0.78574	-0.816765	-0.820155	-0.414227	-0.397671	-0.396199
ASH1L	-0.111609	-0.21041	-0.229569	-0.0638973	-0.0730226	-0.0506036	-0.370644	-0.313168	-0.313176	-0.118084	-0.137626	-0.319633	-0.187832	-0.210958	-0.13633	-0.26879	-0.22085	-0.200734	-0.214208	-0.193341	-0.234095	-0.474186	-0.461229	-0.418108	-0.134765	-0.0719348	-0.141539
ATAD2	-0.278585	-0.32227	-0.319802	-0.687606	-0.720944	-0.665447	-0.449751	-0.427526	-0.387886	-0.201163	-0.335125	-0.36563	-0.524658	-0.413369	-0.398362	-0.293062	-0.250568	-0.293562	-0.208026	-0.214438	-0.226851	-0.319438	-0.375847	-0.403175	0.0052749	0.0563996	-0.0235904
ATRX	-0.365878	-0.343127	-0.369814	-0.381863	-0.342411	-0.406795	-0.386877	-0.313845	-0.364439	0.110503	0.00186137	-0.102507	-0.0762253	-0.0932645	-0.0479828	0.00929535	-0.0628335	-0.0555458	-0.013999	-0.0143564	-0.0397815	-0.150642	-0.16303	-0.244745	0.0161911	0.0472935	-0.0233071
BAP1	-1.01296	-1.08006	-1.12197	-1.43893	-1.65816	-1.46776	-0.948411	-0.922509	-0.956454	-0.607421	-0.531214	-0.653204	-0.612997	-0.74793	-0.665664	-0.503502	-0.540911	-0.507987	-0.316768	-0.404642	-0.37263	-1.16728	-1.14362	-1.13735	-0.0901965	-0.0338373	-0.0845771
BAZ1A	-0.303831	-0.426483	-0.40948	-0.732748	-0.702004	-0.739793	-0.507593	-0.513792	-0.526105	-0.242677	-0.167235	-0.316982	-0.400246	-0.480535	-0.443115	-0.2289	-0.229596	-0.273626	0.138392	0.070922	0.0867643	-0.28452	-0.251142	-0.343231	0.00864254	0.0373494	-0.00389572
BAZ1B	-1.11535	-1.16569	-1.11538	-1.56273	-1.69883	-1.68155	-1.42597	-1.32326	-1.35518	-0.435033	-0.497631	-0.549303	-0.77573	-0.814257	-0.849103	-0.423392	-0.566615	-0.52313	-0.263786	-0.281713	-0.231593	-0.640696	-0.602077	-0.654185	-0.29845	-0.252671	-0.348794
BAZ2A	-0.424601	-0.4519	-0.560025	-0.960351	-0.985751	-1.03407	-0.512594	-0.547861	-0.593688	-0.1536	-0.0745326	-0.263981	-0.386718	-0.338593	-0.45027	-0.18876	-0.25047	-0.196152	0.0378675	0.00112622	-0.0196781	-0.417447	-0.520224	-0.53246	-0.0987471	-0.0951513	-0.145109
BAZ2B	-0.185486	-0.187998	-0.156086	-0.304812	-0.321496	-0.348938	-0.273128	-0.27434	-0.297418	-0.0668457	0.0610112	-0.11085	-0.097807	-0.127994	-0.08209	-0.150075	-0.176044	-0.144078	-0.0680983	-0.0854275	-0.105222	-0.236548	-0.256451	-0.273733	-0.106741	-0.18653	-0.26396
BCOR	-0.298054	-0.251096	-0.304816	-0.332301	-0.344478	-0.309016	-0.494892	-0.527188	-0.558606	-0.12869	-0.0529911	-0.200198	-0.130493	-0.119642	-0.0532771	-0.083567	-0.105093	-0.070699	0.0161687	-0.0104255	-0.00379466	-0.0865229	-0.0833574	-0.0801781	-0.197084	-0.128845	-0.203407
BMI1	0.0516675	0.00772446	0.0829608	0.175824	0.206793	0.227072	0.0916095	0.0844808	0.0706149	-0.063993	0.0138567	-0.187258	0.0298198	0.0266091	-0.056578	0.00946006	0.0755987	-0.0456715	0.021966	0.0117079	-0.0241815	0.0261264	0.0131452	0.0179255	-0.0112843	0.0177054	-0.0164129
BRD1	-0.18836	0.00583056	-0.165871	-0.232628	-0.257198	-0.26062	-0.141035	-0.173205	-0.161909	-0.0741252	-0.125417	-0.292336	-0.063226	-0.256343	-0.0804822	-0.0335014	-0.0769853	-0.11926	-0.176823	-0.238061	-0.22287	-0.268531	-0.233992	-0.231759	-0.265264	-0.308538	-0.281467
TNP2 1.01	-0.0974925	0.051224	-0.0655593	-0.139039	-0.123771	-0.166209	-0.054458	-0.090748	-0.0771458	-0.0594403	-0.0656377	0.00267185	-0.0664285	-0.0348849	-0.0504129	-0.0126967	-0.0502656	-0.0378706	-0.0151138	-0.0346809	-0.0199299	-0.0455378	-0.064227	-0.0450293	0.000885188	-0.00157979	0.0374773
TNP2 1.02	-0.0570049	0.0176442	0.00878839	-0.125617	-0.066355	-0.136974	-0.0726423	-0.0579711	-0.104796	-0.00958138	-0.000962138	-0.107005	-0.00816444	-0.0111026	-0.0397226	-0.0021153	0.0200913	0.0402023	0.0543501	0.0133937	-0.00974834	0.0272246	-0.016241	-0.0513016	0.00740865	0.0511085	0.0244937
TNP2 1.03	0.0595803	0.0652351	0.0532718	0.106691	0.127441	0.109708	0.0497807	0.0485853	0.0826359	0.0553499	0.016425	0.128003	0.0532128	0.0613937	-0.0156407	-0.0016173	-0.0144507	0.022742	0.0698666	0.0368606	0.00860396	0.0111079	0.0218993	0.022401	0.043755	0.0786184	0.0481365
TNP2 1.04	0.0170107	0.00800482	0.0113116	-0.0603176	-0.0568344	-0.0294998	-0.0393038	-0.0157366	0.00276044	0.0293302	0.0208709	0.0330141	0.102136	0.0889388	0.0882087	0.0236368	0.0406982	0.0159078	-0.00407511	-0.00412279	-0.00785618	0.0360235	-0.014863	0.0388539	0.0474161	0.0241894	0.0734654
TNP2 1.05	-0.00808778	-0.0506407	-0.0478681	0.00117513	0.000309484	0.0316966	-0.0037425	-0.000163446	-0.00072891	-0.112852	-0.0640408	-0.0465493	-0.00494898	0.0527099	0.0909353	-0.00802134	-0.0446582	-0.0316102	0.0277401	0.0639569	0.0594088	0.105504	0.129997	0.0927735	-0.0100911	-0.00421663	0.0321997
TNP2 1.06	-0.0497437	-0.0940611	-0.0756393	-0.0579361	-0.138758	-0.0895273	-0.0222454	-0.0213338	-0.00194458	0.0280321	-0.00992705	0.0714371	-0.0461696	-0.0467127	-0.0269978	-0.0338408	-0.0340135	-0.0344449	0.0355768	0.0391727	0.0779162	0.00251254	-0.00452397	0.0396411	-0.121575	-0.11763	-0.126675
TNP2 1.07	0.0117253	0.0314321	0.0610729	-0.0594666	-0.106831	-0.088999	-0.00327318	-0.00125357	0.00677035	-4.67e-05	-0.00149694	0.0546992	-0.0665742	-0.0339037	-0.0182967	0.00327053	0.0113903	0.00904106	-0.0128131	-0.00174418	0.0247738	-0.0777599	-0.0150466	-0.0232657	-0.00946649	-0.0401174	-0.0200254
TNP2 1.08	0.103349	0.0303974	0.0595161	0.149863	0.128186	0.130725	0.0540712	0.0464767	0.038085	0.0839249	0.0329337	-0.00315779	0.0416313	-0.00326144	0.0484168	0.0215967	0.0349322	0.0554165	-0.0445172	-0.0233662	-0.0361385	0.0371578	0.00827385	0.0597418	-0.0299922	0.0209228	-0.0107302
TNP2 1.09	0.0668991	0.0348758	0.0635739	0.158812	0.132503	0.139618	0.0347769	0.0789652	0.0320098	0.0230579	0.0565407	-0.058211	0.0313185	-0.00793348	-0.00853553	0.0350891	0.0698925	-0.0041373	-0.0330699	0.00483863	-0.00924828	-0.0776182	-0.0336247	-0.096901	0.0450675	0.0405234	0.0242197
TNP2 1.10	-0.0594084	-0.105389	-0.079885	-0.0107839	0.0665202	0.0592843	0.0503083	0.00519728	0.0132534	-0.0484434	0.010602	-0.0926752	-0.0461696	-0.0738291	-0.0784385	-0.0268146	-0.0390726	-0.0389585	-0.0850679	-0.100885	-0.0951429	-0.0289164	-0.0200604	-0.0482317	0.0189212	-0.0624053	-0.0951955
BRD2	-0.932412	-1.08918	-0.972533	-2.30744	-2.29627	-2.14757	-1.46013	-1.53743	-1.51804	-0.0134287	-0.026159	-0.10317	-0.343344	-0.333755	-0.293556	-0.0199905	-0.0612887	-0.00397386	-0.389336	-0.516353	-0.447978	-2.06077	-1.9544	-2.07231	-0.17088	-0.0410588	-0.129477
BRD3	-0.304009	-0.31515	-0.258827	-0.341581	-0.351944	-0.331336	-0.206335	-0.213968	-0.259668	-0.220999	-0.240825	-0.226753	-0.368816	-0.333583	-0.321769	-0.129527	-0.139091	-0.218354	-0.202034	-0.220865	-0.253972	-0.134638	-0.208669	-0.155554	0.0170274	0.0334979	-0.0445345
BRD4	-2.19388	-2.09038	-2.15963	-2.33025	-2.40596	-2.17198	-1.95914	-1.78501	-1.83097	-0.480062	-0.364405	-0.474701	-1.0211	-1.11534	-1.04043	-0.344653	-0.383024	-0.432145	-0.522254	-0.544136	-0.615636	-1.14079	-1.20557	-1.16711	-0.296163	-0.297528	-0.434404
BRD7	-0.906624	-0.764915	-0.847256	-1.59148	-1.49913	-1.48295	-0.668312	-0.522038	-0.58387	-0.295998	-0.294957	-0.421016	-0.778592	-0.655985	-0.832032	-0.379706	-0.347967	-0.336337	-0.404242	-0.362081	-0.463404	-0.677508	-0.930036	-0.79491	-0.289668	-0.315569	-0.333613
BRD8	-1.15464	-1.12148	-1.12166	-1.62785	-1.56315	-1.44504	-1.53345	-1.55676	-1.5057	-0.238169	-0.20176	-0.276801	-0.360037	-0.333755	-0.296776	-0.191597	-0.269271	-0.256198	-0.288141	-0.28594	-0.331328	-1.02272	-1.07558	-1.05531	-0.252039	-0.290234	-0.264094
BRD9	-0.499723	-0.472874	-0.453452	-0.446922	-0.489946	-0.537403	-0.404534	-0.449038	-0.447401	-0.188503	-0.191873	-0.279794	-0.188625	-0.329793	-0.273044	-0.22086	-0.269073	-0.316921	-0.0694426	-0.124482	-0.108011	0.106211	0.190899	0.1129	0.0359096	0.0234016	-0.00383984
BRPF1	-0.442528	-0.42459	-0.391315	0.193922	0.189755	0.252585	-0.113001	-0.216588	-0.182608	-0.15308	-0.151803	-0.259377	-0.17552	-0.147572	-0.216569	-0.185552	-0.23249	-0.236479	-0.228153	-0.210538	-0.253253	-0.0290534	-0.0490563	-0.0424354	-0.0370346	-0.0154484	-0.081979
BRPF3	-0.475248	-0.499627	-0.508312	-0.995728	-0.918007	-0.881422	-0.424712	-0.525171	-0.521957	-0.132527	-0.177644	-0.298479	-0.437832	-0.406276	-0.499616	-0.270589	-0.264424	-0.23744	-0.127608	-0.160697	-0.222953	-0.897077	-0.783376	-0.865447	-0.279706	-0.293876	-0.280587
C14ORF169 / RIOX1	-0.219183	-0.194032	-0.192723	-0.265028	-0.284716	-0.219565	-0.168309	-0.182979	-0.168036	-0.064726	-0.124501	0.0703926	-0.171596	-0.228813	-0.155129	-0.0925541	-0.139634	-0.169239	-0.241307	-0.270643	-0.293871	-0.533701	-0.414632	-0.457242	-0.082353	-0.0660538	-0.133752
CARM1	-0.540587	-0.532991	-0.500603	-0.62886	-0.561228	-0.583292	-0.319503	-0.336171	-0.378284	-0.0270946	-0.0196443	0.176986	-0.0440158	-0.124409	-0.0377358	-0.137893	-0.152461	-0.153564	-0.35146	-0.409622	-0.369601	-0.865998	-0.9529	-0.859565	-0.200709	-0.169831	-0.250702
CDYL	-0.725145	-0.795169	-0.710584	-1.06032	-1.43254	-1.38718	-0.828828	-0.847071	-0.889534	-0.220091	-0.205716	-0.373337	-0.472363	-0.355131	-0.365063	-0.19843	-0.215591	-0.266159	-0.130294	-0.228524	-0.189023	-0.67422	-0.620402	-0.789851	-0.157231	-0.0994964	-0.221295
CENPA	-1.20381	-1.22015	-1.21442	-1.468	-1.51208	-1.44865	-1.23021	-1.34306	-1.28562	-0.715314	-0.685941	-0.645031	-1.12714	-0.979856	-1.12921	-0.858805	-0.872079	-0.953393	-1.0912	-1.11233	-1.09822	-3.13115	-3.13183	-3.23287	-0.701698	-0.747795	-0.947127
CHAF1A	-2.32004	-2.34545	-2.46627	-2.92799	-3.27011	-3.16751	-3.24659	-3.44511	-3.31554	-0.262162	-0.276532	-0.434483	-0.680983	-0.661387	-0.646939	-0.36021	-0.44345	-0.442738	-0.215696	-0.292911	-0.369005	-1.83055	-1.8964	-1.98647	-0.25345	-0.246279	-0.306201
CHAF1B	-6.21616	-6.00389	-6.14426	-5.6662	-5.37775	-5.68847	-6.40619	-5.77725	-6.48622	-0.832486	-0.909295	-1.01012	-2.14982	-2.02427	-2.21256	-1.36479	-1.26285	-1.16111	-0.860121	-1.03784	-1.72993	-3.90117	-3.65519	-3.60859	-0.694926	-0.685655	-0.72432
CHD1	-0.707603	-0.804493	-0.811886	-1.47524	-1.60466	-1.67361	-0.945854	-0.926202	-0.949548	0.0439106	-0.011619	-0.0884403	-0.49906	-0.472156	-0.573555	-0.147043	-0.201815	-0.136355	-0.193745	-0.199186	-0.187487	-1.53993	-1.45567	-1.50153	-0.125015	-0.131726	-0.0943622
CHD3	-0.181963	-0.309986	-0.280609	-0.469804	-0.41614	-0.486884	-0.271055	-0.288244	-0.241875	0.138016	0.110001	-0.110184	0.0832119	0.0405173	-0.000773874	-0.0961824	-0.0502656	-0.0969525	-0.186191	-0.184416	-0.221587	-0.168233	-0.234687	-0.244479	-0.0734833	-0.0581702	-0.132957
CHD4	-2.51449	-2.33226	-2.12689	-2.66103	-2.53408	-2.45092	-2.70016	-2.79604	-2.92182	-0.509477	-0.534859	-0.659472	-1.06905	-1.30523	-1.22317	-0.753039	-0.656797	-0.800664	-0.787038	-0.800655	-0.772268	-1.7599	-1.94912	-1.92069	-0.827362	-0.778966	-0.817019
CREBBP	0.00527094	-0.0676012	-0.0737068	-0.0705689	0.108678	0.06689	-0.795671	-0.793344	-0.805409	0.0423987	0.0123438	-0.132035	-0.312081	-0.377007	-0.330603	-0.459411	-0.348281	-0.397277	-0.273522	-0.230643	-0.257828	-0.350194	-0.366853	-0.413193	-0.377863	-0.344768	-0.311241
CTCF	-1.80583	-1.94653	-1.92499	-2.16078	-2.18987	-2.22053	-2.05381	-1.86411	-2.00529	-0.0836686	-0.160394	-0.279545	-0.334894	-0.389683	-0.333211	-0.479611	-0.405933	-0.439862	-0.324415	-0.362582	-0.321141	-0.883062	-1.04835	-1.01916	-0.490381	-0.405	-0.436816
DMAP1	-2.02994	-2.08708	-1.99107	-2.95433	-3.14811	-2.9498	-2.9982	-2.86128	-2.85494	-0.239915	-0.259801	-0.36784	-0.862136	-0.862967	-0.765466	-0.550197	-0.448153	-0.574505	-0.563224	-0.525758	-0.573152	-1.69211	-1.78855	-1.59495	-0.87601	-0.881155	-0.852809
DNMT1	-2.65055	-2.59892	-2.21885	-3.8447	-3.39478	-3.14098	-3.23479	-2.94331	-3.21484	-0.516034	-0.555129	-0.557455	-1.058	-0.800125	-0.670713	-0.585087	-0.545704	-0.549006	-0.646098	-0.704913	-0.623814	-2.61224	-2.51742	-2.69499	-0.473447	-0.358051	-0.463237
DNMT3A	-0.18606	-0.222446	-0.253096	-0.965443	-0.974504	-0.756755	-0.334971	-0.248315	-0.265131	-0.177185	-0.211715	-0.23351	-0.31606	-0.259616	-0.302558	-0.0855886	-0.142263	-0.0939055	-0.0406303	-0.209473	-0.145749	-0.0607186	-0.0968526	-0.0998355	-0.0731273	-0.0186901	-0.0292672
DOT1L	-0.249907	-0.289169	-0.234294	0.379448	0.398185	0.523172	-0.136567	-0.117432	-0.148384	-0.139117	-0.208183	-0.308635	-0.0957235	-0.00779585	0.226409	-0.0985768	0.015788	-0.117138	-0.136777	-0.176306	-0.212801	-0.159611	-0.0283783	0.0105393	0.0326051	0.0713953	0.0419237
EED	0.29763	0.298002	0.298799	0.798591	0.846006	0.950596	0.407064	0.402366	0.366828	-0.0511848	-0.0948509	-0.162027	-0.0719767	-0.00614532	-0.0823825	0.13139	0.160356	0.0761258	-0.12862	-0.167684	-0.150034	-0.257844	-0.227593	-0.296897	-0.291323	-0.212942	-0.369887
EHMT1	-0.614427	-0.603089	-0.591797	-0.974077	-0.99319	-0.804238	-0.415524	-0.33853	-0.364243	-0.261789	-0.333201	-0.392472	-0.543196	-0.660954	-0.575818	-0.194725	-0.203423	-0.261756	-0.218096	-0.290656	-0.24234	-0.272363	-0.200239	-0.147967	-0.135013	-0.0191538	-0.145973
EHMT2	-0.818747	-0.834215	-0.821458	-0.618044	-0.6299	-0.64978	-0.549576	-0.492941	-0.550468	-0.297146	-0.354417	-0.48897	-0.493367	-0.515524	-0.474252	-0.254975	-0.226707	-0.306907	-0.0977368	-0.0594988	-0.0762026	-1.12431	-1.09855	-1.12819	-0.210204	-0.178739	-0.227938
EP300	0.41238	0.377512	0.404742	0.817892	0.8581	0.893732	-2.69056	-2.71818	-2.66966	-0.124608	-0.254874	-0.26324	-0.426378	-0.381279	-0.431889	-0.586331	-0.538641	-0.719393	0.0169782	-0.0110323	-0.0408762	0.444039	0.473866	0.437991	-0.430477	-0.355341	-0.426142
EP400	-0.910958	-0.830951	-0.828209	-1.65176	-1.71371	-1.55553	-1.06977	-1.0587	-1.12121	-0.124098	-0.265204	-0.364746	-0.593547	-0.659656	-0.69959	-0.198239	-0.183214	-0.205236	-0.149279	-0.239567	-0.258464	-0.730869	-0.799025	-0.747818	-0.265806	-0.255127	-0.270399
EZH1	-0.308737	-0.333593	-0.393445	-0.648945	-0.708113	-0.678105	-0.377521	-0.264958	-0.450613	-0.10571	-0.179631	-0.269674	-0.335948	-0.306076	-0.276721	-0.176811	-0.189856	-0.138955	-0.164481	-0.191114	-0.186194	-1.08819	-1.06233	-0.917884	-0.238735	-0.143241	-0.228656
EZH2	0.0304933	0.00674274	0.00422145	-0.0949502	-0.215178	-0.0833758	0.115935	0.13213	-0.0560007	-0.298391	-0.280977	-0.412868	-0.359502	-0.407547	-0.347906	-0.190651	-0.241598	-0.173184	-0.218427	-0.344475	-0.337323	-0.438031	-0.46687	-0.417748	-0.382855	-0.434385	-0.395173
H1F0	0.0379673	-0.00785847	0.00172589	-0.629588	-0.557354	-0.802646	-0.0611209	-0.0793178	-0.0810619	-0.353508	-0.311783	-0.364461	-0.405497	-0.279281	-0.412124	-0.214393	-0.124862	-0.2655	-0.145849	-0.159452	-0.131631	0.0929896	0.0729838	0.11698	-0.0123526	0.00280139	-0.12173
H1FX	-0.203164	-0.201242	-0.225802	-1.3327	-1.27296	-1.48521	-0.500304	-0.407155	-0.466572	-0.418264	-0.304735	-0.35596	-0.516241	-0.343945	-0.563474	-0.329167	-0.265813	-0.195155	-0.208855	-0.220252	-0.173639	-0.308683	-0.287134	-0.328264	-0.095878	-0.114857	-0.112837
H2AFJ	0.243793	0.298223	0.295369	0.226542	0.263081	0.265889	0.155688	0.188005	0.146105	-0.18243	-0.0531113	-0.106569	0.133101	0.131513	0.211313	0.00453721	0.0844496	0.147196	0.0848884	0.089141	0.0439385	-0.0492653	-0.0579987	-0.0553457	0.00661704	-0.0107347	-0.0995013
H2AFV	0.22974	0.247334	0.244418	0.0434705	0.202941	0.0304307	0.123517	0.114757	0.0388646	-0.149561	-0.0388618	-0.070366	0.0869396	0.128936	0.13038	0.0235156	0.121663	0.0920792	0.035363	0.103373	0.012101	0.10873	0.0581905	0.0361592	-0.0106013	-0.0106111	-0.0555976
H2AFX	-0.207515	-0.159236	-0.212371	-0.339014	-0.27696	-0.334554	-0.421505	-0.329568	-0.326855	-0.410274	-0.398859	-0.368882	-0.393643	-0.322291	-0.406437	-0.282392	-0.255162	-0.238099	-0.105713	-0.130846	-0.138059	-0.240452	-0.311104	-0.30669	-0.123676	-0.0898263	-0.213521
H2AFY	-0.108038	-0.113925	-0.118548	-0.636813	-0.558892	-0.647078	-0.337023	-0.22131	-0.380916	-0.298238	-0.206715	-0.209212	-0.311808	-0.299634	-0.290128	-0.0839689	-0.0312824	-0.0449749	-0.00877506	-0.0304949	-0.0196558	-0.695433	-0.68078	-0.573955	-0.04709	-0.0894346	-0.0298198
H2AFZ	-0.146396	-0.183438	-0.202666	-0.735908	-0.682815	-0.729618	-0.490016	-0.391669	-0.467478	-0.2136	-0.192388	-0.174942	-0.349196	-0.398131	-0.402011	-0.195196	-0.0888003	-0.189973	-0.0167196	-0.0542856	-0.0433992	-0.229956	-0.285929	-0.265056	-0.218014	-0.106245	-0.141992
H3F3B	-0.200594	-0.197189	-0.199504	-0.790068	-0.771869	-0.926355	-0.5026	-0.381077	-0.450238	-0.411687	-0.364821	-0.360655	-0.571532	-0.673607	-0.623843	-0.413567	-0.38652	-0.319671	-0.181211	-0.190129	-0.164566	-0.6137	-0.619637	-0.665446	-0.483266	-0.44473	-0.292628
HAT1	-0.184488	-0.205927	-0.212814	-0.490508	-0.392877	-0.593033	-0.406915	-0.4088	-0.443644	-0.297491	-0.280853	-0.242655	-0.51077	-0.53134	-0.473036	-0.167324	-0.101404	-0.0430345	-0.0976652	-0.106293	-0.0642794	-0.205172	-0.232431	-0.188834	-0.249148	-0.232622	-0.216812
HDAC1	-0.118118	-0.101766	-0.0914293	-0.664985	-0.686733	-0.724581	-0.309223	-0.326765	-0.233007	-0.238635	-0.124083	-0.158238	-0.33063	-0.284343	-0.311888	-0.168686	-0.0198635	-0.0185637	-0.0984277	-0.116753	-0.101603	-0.360942	-0.430829	-0.363126	-0.225559	-0.137761	-0.0446207
HDAC10	-0.247369	-0.268626	-0.212991	-0.734472	-0.582423	-0.682729	-0.304107	-0.291829	-0.31569	-0.289955	-0.308593	-0.324787	-0.466273	-0.296332	-0.326411	-0.186612	-0.245869	-0.208834	-0.130702	-0.138932	-0.135089	-0.00595861	-0.0884943	-0.0101535	0.057533	0.0801785	0.0613769
HDAC2	0.00257786	-0.00162053	-0.0122318	0.0436379	-0.0529111	-0.0394373	-0.0596833	0.0284583	-0.0582619	-0.118412	-0.0288827	-0.0242325	0.0333242	0.18919	0.0768344	-0.193438	-0.162871	-0.138496	-0.0361593	-0.0625381	-0.053451	-0.233371	-0.240636	-0.262103	-0.209468	-0.279741	-0.217816
HDAC3	-1.88313	-1.9546	-2.00739	-2.42234	-2.54892	-2.68817	-1.63311	-1.4651	-1.66872	-0.611837	-0.589391	-0.709342	-1.28371	-1.27765	-1.38095	-0.843508	-0.871707	-0.819283	-0.393449	-0.357721	-0.395389	-2.7383	-2.74258	-2.64978	-0.363042	-0.301808	-0.402322
HDAC4	-0.396734	-0.447571	-0.463135	-1.2677	-1.2675	-1.2779	-0.104756	0.043218	0.000286912	-0.141167	-0.151711	-0.11608	-0.236545	-0.134271	-0.156616	-0.121477	-0.141264	-0.125092	0.0586649	0.0738436	0.0812741	-0.0509439	-0.134293	-0.0875527	0.0990703	0.0818027	0.0115544
HDAC5	-0.216257	-0.307045	-0.243876	-0.756163	-0.683934	-0.670568	-0.331195	-0.256731	-0.366575	-0.0869544	-0.102071	-0.0355285	-0.153503	-0.154606	-0.127676	-0.179818	-0.110795	-0.10692	0.0383238	0.0410104	-0.00568557	-0.475083	-0.512381	-0.516529	0.00106005	0.023112	-0.0673044
HDAC6	-0.392279	-0.302778	-0.400672	-0.774933	-0.793433	-0.835154	-0.345963	-0.391343	-0.453153	-0.0496327	-0.084849	-0.0706932	0.0608245	-0.0269344	0.032912	-0.0899808	-0.112232	-0.118762	0.0687468	0.0102362	0.030112	-0.157004	-0.117809	-0.122399	-0.0651536	-0.00204471	-0.0400504
HDAC7	-0.527843	-0.508945	-0.556918	-0.81717	-0.736919	-0.904353	-0.377223	-0.276125	-0.328296	-0.0295061	-0.0932264	-0.0812884	-0.164866	-0.123112	-0.179467	-0.20971	-0.225323	-0.181023	-0.0676059	-0.0504093	-0.0364545	-0.697906	-0.684784	-0.706384	-0.15089	-0.169913	-0.138934
HDAC8	-0.138659	-0.173189	-0.198626	0.00581962	0.0641213	-0.0148017	-0.119218	-0.0930102	-0.164422	-0.0505757	-0.135345	-0.0344906	-0.108784	-0.0967355	-0.128553	-0.13491	-0.102564	-0.0846136	0.0790428	0.0249707	0.00915796	-0.0569336	-0.0443959	0.040673	0.0271643	0.0540566	0.0370112
HIRA	-0.67674	-0.665226	-0.59785	-0.462661	-0.466504	-0.531377	-0.382922	-0.418161	-0.487453	-0.546749	-0.560122	-0.589833	-0.811809	-0.697364	-1.33027	-0.726503	-0.69706	-0.755645	-0.455857	-0.491803	-0.397612	-1.07019	-1.05355	-1.1126	-0.699237	-0.755324	-0.681825
HIST1H1C	-0.24865	-0.230663	-0.245505	-0.493663	-0.407813	-0.442305	-0.33856	-0.246592	-0.352062	-0.0839747	-0.116709	-0.120139	-0.240442	-0.177357	-1.52254	-0.22683	-0.118894	-0.0841601	-0.0839675	-0.0804107	-0.0117265	-0.790547	-0.929703	-0.846753	-0.186037	-0.194488	-0.188649
TNP2 2.01	0.0816361	0.0523035	0.0333551	-0.140733	-0.20998	-0.185795	-0.114294	-0.136793	-0.104492	-0.0104207	-0.010621	-0.0112956	-0.100117	-0.0103374	-0.0450106	0.073398	-0.0500006	-0.0961811	-0.00617421	-0.0064516	0.0228902	-0.166232	-0.103381	-0.147433	0.157928	0.139648	0.132942
TNP2 2.02	0.00978674	0.0489684	0.0533753	-0.139213	-0.172609	-0.163468	-0.0618826	-0.117199	-0.0333814	-0.0242478	-0.102406	-0.06408	-0.108356	0.00820891	-0.0895902	0.0802215	-0.0395431	0.0337706	0.0256337	-0.00603862	0.0197841	-0.0599626	-0.0240616	-0.0412591	0.0786781	0.10595	0.117285
TNP2 2.03	0.0588952	0.0482263	0.052123	-0.101519	-0.0876413	-0.108663	-0.0531053	-0.0903669	-0.0878421	-0.084538	-0.00200549	-0.0163303	0.0335825	-0.0225626	-0.0115802	0.0475775	-0.0019458	0.0348567	-0.0127419	-0.00885678	-0.0307693	0.0465122	0.00342631	0.039937	0.0671153	0.102639	0.0835939
TNP2 2.04	0.0660495	0.0859598	0.0675907	0.0675423	0.0636216	0.101017	-0.0377889	0.00681354	0.0335078	0.0178171	-0.0192882	0.0483926	-0.0176708	0.0143384	-0.047221	-0.00565512	0.0556359	0.00370814	0.037849	0.0538157	0.0157435	-0.00275405	-0.0454639	0.0282028	0.116252	0.0989199	0.0580058
TNP2 2.05	-0.00520822	0.00443752	0.0236157	-0.0642433	-0.0911608	-0.0683957	-0.0691814	-0.0630739	-0.0519589	-0.0175481	-0.0392624	-0.0576592	0.0229563	0.0110104	0.0217522	-0.0254352	-0.027212	-0.0380192	0.0352166	0.0551116	0.040622	0.0614864	0.0300778	0.00774139	0.0910492	0.103039	0.0318351
TNP2 2.06	-0.0215329	-0.0456257	-0.0526338	0.127364	0.0915046	0.106053	0.0421272	0.0976272	0.0356689	-0.00112376	0.00717971	-0.044983	0.00502624	-0.0695636	-0.10433	-0.0187024	-0.00886882	0.0158592	0.0733161	0.0445305	-0.0406173	0.0569096	0.000230556	0.0310759	-0.110098	-0.0182962	-0.0506093
TNP2 2.07	-0.0135807	-0.0107169	0.0247429	0.109245	0.189722	0.193072	0.0075308	0.00730722	-0.00776827	0.0342167	0.0710772	0.0352221	0.155343	0.0585955	0.0460612	0.0431111	-0.00602886	0.0245484	-0.022307	-0.0136037	-0.0482417	0.0503394	0.0665276	0.0538567	-0.122372	-0.120782	-0.126567
TNP2 2.08	-0.0176293	-0.0386706	0.00606963	0.132095	0.165399	0.102593	0.164833	0.100329	0.102481	0.0226072	0.0542777	0.0487693	0.034873	-0.017796	0.111307	-0.0404087	0.070273	0.0111129	-0.058088	-0.0689154	-0.0038782	0.108465	0.152568	0.104671	-0.131925	-0.164057	-0.177941
TNP2 2.09	-0.0526685	-0.0780742	-0.0976299	0.0345707	0.0208456	0.0970708	0.055924	0.115139	0.0476957	0.0457335	0.0403166	0.0378051	-0.00714066	-0.019973	0.0644759	-0.0228862	0.0299837	0.0128098	-0.00564708	0.0157932	0.0337461	-0.0444379	0.0117116	0.0195492	0.0289271	-0.0448881	0.0420491
TNP2 2.10	-0.116781	-0.0774261	-0.124367	-0.0628009	-0.0273127	-0.133671	0.0448028	0.0524964	0.0521307	0.0132368	-0.00693351	0.0180879	-0.0361163	0.0439501	0.0389156	-0.144978	-0.0273813	-0.0073418	-0.0733548	-0.0717413	-0.0124077	-0.0714913	-0.110577	-0.114901	-0.228504	-0.261091	-0.150861
HLTF	-0.0793553	-0.148391	-0.123118	-0.513474	-0.668632	-0.592268	-0.253536	-0.20254	-0.19873	-0.333955	-0.36462	-0.412396	-0.372274	-0.361264	-0.294224	-0.269469	-0.301416	-0.230551	-0.0483611	-0.0804502	-0.0405787	-0.249267	-0.289375	-0.294166	-0.0657805	-0.0970274	-0.148195
HMGA1	-0.938445	-0.96071	-1.02843	-2.09082	-2.12247	-2.14746	-1.08029	-1.06549	-1.16057	-0.623834	-0.722408	-0.670999	-0.935253	-0.935485	-0.964605	-0.438882	-0.622884	-0.64743	-0.213022	-0.167155	-0.221274	-1.9285	-1.93572	-1.88319	-0.315594	-0.269572	-0.315918
HMGA2	-0.383009	-0.409351	-0.438694	-0.977778	-0.993815	-1.02509	-0.517615	-0.494734	-0.581851	-0.218625	-0.346362	-0.331144	-0.426301	-0.44398	-0.495309	-0.340078	-0.444934	-0.364676	-0.0594941	-0.0629675	-0.0955759	-0.769665	-0.730038	-0.686759	-0.11567	-0.147447	-0.16137
HMGB1	-1.7081	-1.69673	-1.95905	-3.51003	-3.75209	-4.11634	-2.45113	-2.45509	-2.53465	-0.500166	-0.541956	-0.580365	-1.11793	-1.14581	-1.07895	-0.649395	-0.640911	-0.615622	-0.423008	-0.422679	-0.443266	-1.49068	-1.42412	-1.28469	-0.440603	-0.310457	-0.366914
HMGB2	-0.107872	-0.0420649	-0.0734682	-0.338141	-0.358988	-0.404218	-0.351022	-0.261877	-0.306333	-0.146954	-0.19221	-0.163552	-0.157625	-0.127213	-0.194546	-0.129593	-0.224838	-0.142551	0.0801074	0.0439142	-0.0126727	0.198234	0.14871	0.209637	-0.172266	-0.102024	-0.0964007
HMGB3	-1.36703	-1.32059	-1.32904	-2.96223	-2.69573	-3.0172	-1.71461	-1.53766	-1.78765	-0.150488	-0.152058	-0.157977	-0.471578	-0.630557	-0.572002	-0.293251	-0.288368	-0.353375	-0.173705	-0.212305	-0.249014	-1.11493	-1.20348	-1.13767	-0.402014	-0.397007	-0.386039
HMGN1	-0.160703	-0.124848	-0.121871	-0.343385	-0.244628	-0.389526	-0.309223	-0.268435	-0.296835	-0.103494	-0.144367	-0.126164	-0.156151	-0.136188	-0.173418	-0.235658	-0.184239	-0.209724	-0.0253187	-0.0365784	-0.0531784	0.120227	0.119467	0.0739036	-0.107901	-0.0242119	-0.0914666
HMGN2	-0.280757	-0.270569	-0.27812	-0.88756	-0.759731	-0.815383	-0.345447	-0.256731	-0.315997	-0.15074	-0.230031	-0.162418	-0.323998	-0.265333	-0.356759	-0.295333	-0.253774	-0.170971	-0.168765	-0.206944	-0.187846	-0.368002	-0.278776	-0.27687	-0.181409	-0.300296	-0.232225
HMGN3	-0.348277	-0.331853	-0.326072	-0.880873	-0.74828	-0.92507	-0.510897	-0.44245	-0.538576	-0.183551	-0.16809	-0.36386	-0.371419	-0.33935	-0.398479	-0.249529	-0.245869	-0.257399	-0.0390845	-0.0140944	-0.0168054	-0.691192	-0.753725	-0.726514	-0.29127	-0.251636	-0.246925
INCENP	-2.49795	-2.52874	-2.65193	-3.66334	-3.60079	-4.24828	-4.65312	-3.59895	-4.69369	-0.349151	-0.331666	-0.636431	-0.804866	-0.819553	-0.725265	-0.493162	-0.602048	-0.604003	-0.527991	-0.621579	-0.438172	-2.16827	-2.09547	-2.07873	-0.859033	-1.02365	-0.95144
INO80	-1.96888	-2.05756	-1.99759	-2.45129	-2.33793	-2.44968	-3.06137	-2.73711	-2.88513	-0.166158	-0.192566	-0.201575	-1.17736	-1.12136	-0.870109	-0.315518	-0.566418	-0.493887	-0.164682	-0.211266	-0.23574	-1.94639	-1.81259	-1.82221	-0.341171	-0.293813	-0.410573
JARID2	-0.253416	-0.245874	-0.262179	-0.445174	-0.609262	-0.463131	-0.460701	-0.365654	-0.287099	0.0251454	0.0345419	0.0499741	-0.307876	-0.318434	-0.340404	-0.0140408	-0.164267	-0.134922	-0.00617421	-0.0049504	-0.0480477	-0.356845	-0.387774	-0.338934	-0.110486	-0.0682434	-0.0992372
KAT2A	-0.286288	-0.260971	-0.288722	-0.075107	-0.178705	-0.0370067	-0.326713	-0.320143	-0.287499	0.0351058	0.0678073	0.0511778	-0.267389	-0.207589	-0.258092	-0.0776405	-0.165571	-0.13558	0.0227575	0.00383777	0.0355047	-0.165429	-0.0584887	0.0147815	-0.20435	-0.198214	-0.0738423
KAT2B	-0.210631	-0.192357	-0.186488	-0.248512	-0.313924	-0.393296	-0.268503	-0.312422	-0.284002	0.0162419	-0.0727424	-0.0562812	-0.205127	-0.162401	-0.276774	-0.362461	-0.317792	-0.290918	0.042881	0.018416	0.0382118	0.140008	0.112694	0.132813	-0.248934	-0.157404	-0.231646
KAT5	-2.53944	-2.53629	-2.45725	-3.47316	-3.76386	-3.6991	-3.67886	-3.67824	-3.63242	-0.0984475	-0.158658	-0.231452	-0.809954	-0.695406	-0.708114	-0.585148	-0.604194	-0.575294	-0.476317	-0.477055	-0.490623	-1.28438	-1.28713	-1.18238	-1.4329	-1.33982	-1.45602
KAT6A	-0.40926	-0.471531	-0.449192	-0.253234	-0.253732	-0.317387	-0.240926	-0.210076	-0.266342	-0.118412	-0.102741	-0.173008	-0.273925	-0.330204	-0.319214	-0.436145	-0.444029	-0.482606	-0.104704	-0.110686	-0.117679	-0.182753	-0.144556	-0.139023	-0.687611	-0.712365	-0.710386
KAT6B	-0.262072	-0.319539	-0.322819	-0.362999	-0.281185	-0.436574	-0.73458	-0.629328	-0.582955	-0.0722767	-0.126976	-0.0547427	-0.421868	-0.391421	-0.381646	-0.342331	-0.325477	-0.37119	-0.249557	-0.246931	-0.30768	-0.364437	-0.343575	-0.367819	-0.625198	-0.66373	-0.506001
KAT7	-0.0096985	-0.104156	-0.116642	0.159077	0.289674	0.216397	-0.0666311	0.0477047	0.00184344	-0.0730749	-0.0139241	0.00292677	-0.213837	-0.292543	-0.198687	-0.222295	-0.119796	-0.186659	-0.135637	-0.188339	-0.167135	-0.645124	-0.61646	-0.670556	-0.625845	-0.68804	-0.807697
KAT8	-3.88598	-3.77076	-3.94839	-3.07547	-3.65678	-3.29067	-4.76996	-4.77792	-5.03162	-0.410778	-0.306277	-0.352772	-1.20665	-1.12868	-1.04598	-1.12262	-1.11673	-1.09856	-1.15701	-1.18417	-1.18567	-3.75301	-3.56529	-3.58932	-2.05075	-1.92657	-1.87382
KDM1A	-0.705088	-0.779031	-0.790577	-1.00695	-1.07769	-0.986052	-0.918557	-0.853747	-0.877424	-0.0180861	-0.0868352	-0.0184596	-0.23935	-0.262914	-0.228475	-0.21102	-0.200857	-0.0934402	-0.067881	-0.147436	-0.113531	-1.4884	-1.49159	-1.42688	-0.61186	-0.790021	-0.644827
KDM2A	-0.864223	-0.854606	-0.933139	-1.2619	-1.15273	-1.29357	-1.02329	-1.00036	-1.05323	-0.223225	-0.218825	-0.153724	-0.0325975	0.0860568	0.0721328	-0.128355	-0.154707	-0.205377	-0.504288	-0.558064	-0.579408	-1.48693	-1.43846	-1.26693	-0.529215	-0.442644	-0.407136
KDM2B	-0.0408147	-0.0211167	0.0263944	-0.17052	-0.144047	-0.0966812	-0.0114726	0.0339604	0.030862	-0.0526209	-0.114596	-0.0589573	0.149874	0.205121	0.240147	-0.051176	-0.110167	-0.0207318	-0.0698476	-0.0934733	-0.0338012	-0.00878643	0.0169764	0.0554508	-0.102424	-0.0612482	-0.0421433
KDM3A	-0.13688	-0.169041	-0.171437	-0.119399	-0.143278	-0.0676867	-0.152725	-0.0712164	-0.115552	-0.09091	-0.195778	-0.107072	-0.0290873	-0.0156223	0.0155442	-0.100259	-0.122689	-0.210318	-0.186365	-0.172875	-0.242962	-0.185787	-0.186351	-0.101035	-0.180458	-0.0668288	-0.0811922
KDM3B	-0.537201	-0.544104	-0.475512	-1.13031	-1.22863	-1.09849	-0.726775	-0.586857	-0.656129	0.0504319	-0.000990694	-0.0206712	-0.146611	-0.252477	-0.105481	-0.0243657	-0.11322	-0.161659	-0.169102	-0.208671	-0.170805	-1.05317	-0.873274	-1.08143	-0.272188	-0.278103	-0.130948
KDM4A	-0.00513093	0.0455513	0.0368601	0.0456452	0.157304	0.0814963	0.0685077	0.0256993	0.0216847	-0.0671785	-0.110718	-0.0724127	0.163507	0.174271	0.290793	-0.135532	-0.11313	-0.0849765	-0.116079	-0.0442287	-0.0571556	0.0565428	0.0912536	0.0392467	-0.276608	-0.179957	-0.231573
KDM4B	-0.250848	-0.284338	-0.307418	-0.226949	-0.135416	-0.225569	-0.278797	-0.253179	-0.266737	-0.0910717	-0.153445	-0.131446	-0.0233006	-0.021608	0.0480039	-0.234801	-0.247841	-0.206759	-0.122515	-0.237998	-0.19217	-0.233315	-0.338331	-0.278074	-0.215855	-0.130892	-0.22313
KDM4C	-0.170638	-0.159236	-0.177646	-0.460761	-0.592363	-0.538236	-0.249096	-0.259797	-0.227813	-0.310234	-0.291026	-0.271709	-0.28017	-0.240528	-0.261456	-0.405726	-0.285428	-0.37274	-0.247062	-0.208196	-0.219351	0.0238962	-0.021528	0.03851	-0.305415	-0.215779	-0.203975
KDM5A	-0.246273	-0.180391	-0.189535	-0.499992	-0.442409	-0.522364	-0.226242	-0.226814	-0.224936	-0.301602	-0.233236	-0.270675	-0.206499	-0.152515	-0.161098	-0.348186	-0.252882	-0.323841	-0.112305	-0.144582	-0.148129	-0.151486	-0.0592729	-0.0457929	-0.281115	-0.300901	-0.358513
KDM5B	-0.314074	-0.286958	-0.327509	-0.510522	-0.438157	-0.441846	-0.272612	-0.200828	-0.231659	-0.254755	-0.208156	-0.21979	0.0532026	-0.281075	-0.10433	-0.391761	-0.353656	-0.361265	-0.115226	-0.211439	-0.195991	-0.345349	-0.403995	-0.295094	-0.236882	-0.140194	-0.151614
KDM5C	0.0956873	0.0423497	0.0406539	-0.229374	-0.157966	-0.175638	0.0361284	0.0595748	0.0955924	-0.173843	-0.213029	-0.200322	-0.116356	-0.132209	-0.0748586	-0.162429	-0.1708	-0.111072	-0.224061	-0.299467	-0.249282	-0.272579	-0.13543	-0.207829	-0.203315	-0.222493	-0.120255
KDM5D	0.190453	0.186008	0.194776	-0.0519472	-0.0902415	-0.0924216	0.112405	0.153897	0.138483	-0.190606	-0.202188	-0.133957	-0.0668019	-0.0427327	0.0587719	-0.0715635	-0.0844282	-0.0868464	-0.134995	-0.117698	-0.124318	-0.263112	-0.209407	-0.304975	0.191968	0.269226	0.19487
KDM6A	0.399608	0.377656	0.417425	-0.0344415	0.0128796	0.00473335	0.0371561	-0.0235946	0.0196157	-0.147278	-0.146425	-0.114689	-0.0461782	0.0617473	0.0134395	-0.000619574	0.0565785	0.0326017	-0.149923	-0.111164	-0.116756	0.0941903	0.168212	0.0433825	0.127812	0.133054	0.116026
KDM6B	-1.0309	-0.966199	-0.922115	-2.2756	-1.98358	-2.01336	-1.46442	-1.60468	-1.35544	-0.220231	-0.19873	-0.193354	-0.563721	-0.522328	-0.667211	-0.35131	-0.269221	-0.280959	-0.114064	-0.0862492	-0.066534	-1.89993	-1.79253	-1.94901	-0.227569	-0.209015	-0.298671
KMT2A	-0.173738	-0.139376	-0.110142	-0.0597327	-0.0870422	-0.0360516	-0.0874219	-0.140425	-0.162333	-0.423865	-0.44805	-0.426482	-0.533898	-0.569565	-0.461772	-0.424791	-0.437104	-0.438604	-0.133156	-0.134641	-0.112801	-0.210166	-0.154106	-0.162384	0.122732	0.0890942	0.100989
KMT2B	-0.0298859	-0.0165063	-0.0274868	0.0114089	-0.0550424	-0.0591106	0.155831	0.0582102	0.0559587	-0.0929332	-0.110241	-0.0883242	0.00806274	0.128073	0.122302	0.0361713	0.0253139	0.0674263	0.0357152	0.0435668	0.0973788	0.0365999	-0.0288018	0.0988018	0.0411901	0.0934004	0.111661
KMT2C	0.354407	0.338827	0.364622	0.211466	0.200975	0.131499	0.190862	0.192385	0.125707	-0.217487	-0.18444	-0.20674	-0.0524926	0.0405612	0.00270898	-0.0689108	-0.0563691	-0.0383284	0.0524165	0.0375513	0.120439	0.107705	0.0690206	0.0795396	0.0871019	0.119394	0.0937937
KMT2D	0.429097	0.37141	0.535832	0.0353151	0.180214	0.0539209	0.177323	0.233555	0.21157	-0.0251727	-0.0337422	0.000174382	-0.00928005	0.0723605	0.11606	0.0342623	0.0597772	0.0791863	0.00567278	-0.0282762	0.0400294	-0.74545	-0.740133	-0.676563	0.0228792	0.0543945	-0.0032811
KMT2E	-0.707436	-0.748608	-0.638035	-2.19979	-2.10939	-2.24667	-1.37821	-1.28406	-1.22766	-0.221653	-0.303424	-0.243524	-0.555544	-0.559027	-0.52865	-0.354537	-0.372271	-0.336368	-0.00105946	0.00050474	0.0159824	-1.34719	-1.43789	-1.59024	-0.163849	-0.142374	-0.143171
MBD1	-0.36093	-0.376879	-0.364261	-0.985332	-0.92065	-0.970099	-0.485208	-0.50268	-0.458728	-0.318205	-0.217669	-0.27033	-0.474113	-0.601434	-0.519102	-0.235569	-0.265994	-0.167743	-0.0513738	-0.0590658	-0.0367327	-0.284531	-0.220441	-0.362025	-0.0385738	-0.0313196	0.0246771
MBD2	-0.226641	-0.315996	-0.395571	-0.581368	-0.584906	-0.560627	-0.264094	-0.345269	-0.387508	-0.185233	-0.271239	-0.219513	-0.347667	-0.371615	-0.368091	-0.313241	-0.338191	-0.277678	-0.0461722	-0.083914	-0.0390065	-0.344482	-0.307548	-0.338112	-0.153043	-0.098431	-0.0872121
MBD3	-0.490824	-0.434583	-0.425096	-0.475469	-0.427413	-0.524608	-0.216928	-0.206614	-0.278202	-0.381197	-0.352229	-0.320427	-0.347491	-0.241389	-0.25135	-0.275559	-0.23804	-0.145548	-0.190864	-0.28155	-0.20309	-0.670191	-0.571608	-0.600219	-0.12695	-0.0752889	-0.138221
MBD4	-0.766658	-0.876444	-0.718534	-1.69803	-1.31671	-1.51554	-0.837996	-0.884187	-0.854501	-0.40587	-0.50266	-0.442336	-0.699237	-0.645348	-0.545512	-0.357354	-0.373112	-0.35952	-0.113775	-0.187303	-0.225539	-1.10524	-1.30112	-1.23756	-0.0760784	-0.0957936	-0.12417
MBD5	-0.119922	-0.186264	-0.18114	-0.651662	-0.55725	-0.615117	-0.191654	-0.305581	-0.33899	-0.174732	-0.101123	-0.0949973	-0.190327	-0.150936	-0.108333	-0.0475258	-0.0371558	-0.0212638	-0.0584576	-0.0993643	-0.060727	-0.164558	-0.148385	-0.116042	-0.0400122	-0.0509669	0.00342492
MBD6	-0.835627	-0.783631	-0.744525	-1.69625	-1.50188	-1.5113	-0.785764	-0.926224	-0.9627	-0.304583	-0.217393	-0.219513	-0.520706	-0.398419	-0.485787	-0.338268	-0.344675	-0.306978	-0.250525	-0.36366	-0.322449	-1.16537	-1.09749	-1.20687	-0.260587	-0.207889	-0.193765
MECP2	-0.163911	-0.1106	-0.112504	-0.318926	-0.238535	-0.318585	-0.16927	-0.118959	-0.145018	-0.0617071	-0.0703616	-0.0247692	-0.0663662	0.0481635	-0.00601661	0.103416	0.0884792	0.130465	0.0171251	0.0125959	-0.0228491	0.231282	0.211698	0.177878	0.02735	0.0629284	0.0770851
MEN1	0.0909393	0.127971	0.127099	0.335076	0.301437	0.349423	0.151146	0.148657	0.16392	-0.092413	-0.0586013	-0.0821852	-0.0468943	0.0101699	-0.0161937	-0.0910515	-0.0712262	0.0117027	-0.0654966	-0.069344	-0.0313221	-0.238142	-0.269982	-0.21768	0.057255	-0.0678169	-0.00199579
MPHOSPH8	-0.546305	-0.498041	-0.488417	-0.853726	-0.739575	-0.724224	-0.489214	-0.519981	-0.5662	-0.266331	-0.164242	-0.172656	-0.513957	-0.388682	-0.407183	-0.218778	-0.122386	-0.105326	0.0754856	0.0558516	0.0953798	-0.520869	-0.580238	-0.432556	-0.0341476	-0.108225	-0.0799821
MSL1	-0.409283	-0.489292	-0.468323	-0.923736	-0.826273	-0.831636	-0.592395	-0.559377	-0.521418	-0.286619	-0.354758	-0.214169	-0.529087	-0.446752	-0.524664	-0.412806	-0.384519	-0.318683	-0.0667329	-0.11338	-0.0746543	-0.778398	-0.776336	-0.653959	-0.292019	-0.332463	-0.362465
MSL3	-0.152333	-0.168972	-0.178275	-0.291166	-0.223747	-0.326724	-0.154132	-0.185566	-0.180979	-0.0555252	-0.128306	-0.0331805	0.0496583	-0.0354101	-0.0425959	-0.0752512	-0.0350737	-0.0446533	0.0438683	0.0576033	0.083107	0.165314	0.188022	0.113651	0.0631847	0.0617751	-0.031613
MTA1	-0.373121	-0.442246	-0.397191	-0.901043	-0.985444	-0.892116	-0.334524	-0.273271	-0.227276	-0.0977978	-0.172251	-0.13683	-0.442672	-0.545233	-0.399133	-0.25353	-0.338089	-0.324417	0.0567816	-0.0450566	0.0153289	-0.609483	-0.749389	-0.727456	-0.180607	-0.141109	-0.0814622
TNP2 3.01	-0.0744637	-0.151343	-0.151074	-0.0143754	-0.0172522	-0.0225799	-0.0409374	-0.0481401	-0.0440014	-0.00839127	-0.0378015	-0.0635093	-0.126259	-0.00820503	0.0675116	-0.0437402	-0.0454306	-0.0572162	-0.0802825	-0.0792548	-0.0806411	-0.0270332	-0.0781861	-0.0835822	0.0819864	0.045143	0.0241037
TNP2 3.02	0.0982606	0.044129	0.135649	0.0267329	0.0571099	0.0583916	0.0355989	0.0456192	0.00368496	0.0474371	0.0156673	-0.00777349	-0.0278232	-0.0864067	-0.00185499	3.26e-05	0.0106337	0.00624672	0.0234734	0.0204386	0.0424839	-0.0682168	-0.0155338	-0.0574432	-0.00875186	0.067368	0.0510909
TNP2 3.03	-0.0101414	0.0194775	0.00679915	-0.0245594	-0.00606769	-0.0924216	-0.0792293	0.00502096	-0.0377318	-0.0317242	-0.0272709	-0.0271905	0.0592736	-0.0308887	-0.0837876	-0.00871475	-0.0149906	0.0207773	-0.0582195	0.081691	0.00997498	0.0107916	0.0398164	0.0952741	-0.0339684	0.0270231	0.0325666
TNP2 3.04	-0.028943	-0.000216426	-0.0299972	-0.0924702	-0.0886409	-0.0550486	0.0474407	-0.0538244	0.0135093	-0.041231	-0.0226777	0.0236027	-0.0242929	0.0591502	0.0135765	0.0115599	0.0465467	0.0177857	-0.0116203	-0.0022298	0.0399538	0.026944	-0.00355762	-0.0408516	-0.0513903	-0.0568599	-0.0143116
TNP2 3.05	-0.103489	-0.0285608	-0.00962251	0.0941731	-0.0019193	0.104948	0.0197676	0.0436041	0.0369788	0.0189105	0.036512	-0.0171284	-0.0762746	-0.0601628	-0.0870168	-0.00978113	-0.0252038	-0.0528748	0.020359	-0.00150768	-0.0120335	0.0305089	0.0349516	0.0469885	-0.0122769	-0.0348987	0.00452988
TNP2 3.06	-0.00264615	0.0576072	0.0072073	0.0328172	0.0864515	0.0838766	0.0527988	0.0675223	0.0311874	-0.00716501	0.0392892	0.0523247	0.054474	0.0667915	0.0431477	0.0467835	0.0482759	0.0661746	0.0474854	-0.0247966	0.0115177	0.00552236	0.0512924	0.0462275	-0.039113	-0.0271649	-0.0149596
TNP2 3.07	-0.0261903	-0.0250049	0.0344275	0.0346019	-0.0371808	0.0322665	-0.0140376	-0.00253787	-0.0241007	0.00106478	-0.00127567	-0.011684	0.0836898	0.0343113	0.0612933	0.0168865	0.0256331	-0.0425419	0.0316212	0.0171041	0.0184397	0.0401917	0.121618	0.0744722	-0.0129241	-0.0653549	-0.0673397
TNP2 3.08	0.0778686	0.0154082	0.00666307	0.0281668	0.0800616	0.0409673	0.0355169	0.00948777	0.042827	-0.0133068	0.0200479	0.0359491	-0.00760607	0.00435511	-0.0261612	0.0375219	-0.0015929	0.0289923	0.0703425	0.0705652	0.0361693	0.0322373	-0.0352641	-0.0461445	0.0491604	0.0302274	0.096687
TNP2 3.09	0.0305741	0.0143718	-0.0231736	-0.122782	-0.103514	-0.125506	-0.0457012	-0.0141608	-0.0340167	0.00350026	-0.0410573	-0.0168878	-0.049619	-0.0926249	-0.101935	0.0210694	0.00522146	0.0767021	-0.0303287	-0.0104264	0.0449342	0.0244432	-0.0257166	-0.0155218	0.0233958	0.0360556	-0.0632516
TNP2 3.10	0.0269515	0.0431808	0.00788731	0.024759	0.0179029	-0.0435054	-0.0176067	-0.0586651	0.00835985	0.0286682	0.0157456	0.0285073	0.0976252	0.0998872	0.0993697	-0.0758524	-0.0529103	-0.0727306	-0.0199009	-0.0805386	-0.120511	-0.0812387	-0.103013	-0.0313409	-0.00149388	-0.0283925	-0.0581426
MTA2	-0.819735	-0.811049	-0.772977	-1.06221	-0.841356	-0.871559	-0.670644	-0.656412	-0.67442	-0.482186	-0.475868	-0.430322	-0.61675	-0.55588	-0.473057	-0.735114	-0.72523	-0.748202	-0.226524	-0.237836	-0.320895	-1.49589	-1.5538	-1.60691	-0.301908	-0.312244	-0.321007
MTA3	-0.240428	-0.215794	-0.238613	-0.329447	-0.349877	-0.309571	-0.198003	-0.258378	-0.17818	-0.540479	-0.566556	-0.532103	-0.335367	-0.186991	-0.331422	-0.25421	-0.236891	-0.187576	0.0286739	0.0506204	-0.00491989	-0.201478	-0.21285	-0.2282	-0.0312242	-0.038899	-0.160404
NCOR1	-0.199131	-0.218228	-0.219226	-0.622682	-0.500815	-0.560627	-0.104219	-0.116163	-0.194109	-0.168139	-0.258014	-0.237063	-0.294312	-0.262949	-0.206762	-0.487858	-0.555305	-0.418971	-0.0837504	-0.0878619	-0.105509	-0.720753	-0.702221	-0.834498	-0.140838	-0.132472	-0.225868
NSD1	-0.660399	-0.614093	-0.600135	-1.4468	-1.42413	-1.29148	-0.485561	-0.562443	-0.603755	-0.173173	-0.195915	-0.168552	-0.39102	-0.339878	-0.293456	-0.284168	-0.316181	-0.243809	-0.0492436	-0.102377	-0.179399	-0.414354	-0.414979	-0.583004	0.0103678	-0.00760642	-0.116879
PBRM1	-0.288053	-0.310185	-0.327428	-0.797714	-0.762679	-0.800862	-0.320076	-0.362802	-0.36241	-0.189956	-0.224038	-0.523417	-0.420415	-0.492142	-0.405166	-0.1636	-0.194075	-0.188696	0.00700031	0.0101104	-0.0181196	-0.393253	-0.26915	-0.321383	-0.0214234	-0.0764373	-0.123725
PCGF1	0.307744	0.229647	0.263925	0.259871	0.304333	0.323359	0.243285	0.245385	0.194326	-0.0551873	-0.0682842	-0.138487	-0.0494754	-0.0249304	-0.0311003	0.0720472	0.089701	0.0766244	0.0938073	0.0375883	0.0425217	-0.191773	-0.219328	-0.235277	-0.0930239	-0.0327854	-0.124933
PCGF2	-0.692198	-0.702324	-0.674556	-1.3463	-1.25303	-1.22522	-0.93558	-0.948834	-0.916575	-0.426485	-0.419487	-0.395496	-0.696313	-0.796831	-0.712059	-0.477607	-0.50004	-0.460085	-0.213346	-0.264808	-0.261233	-1.21975	-1.46784	-1.32689	-0.386982	-0.333691	-0.410333
PCGF3	0.0670548	0.0618269	0.0493015	0.305965	0.352552	0.285876	0.154925	0.158821	0.149885	-0.0378882	-0.0141747	-0.0347225	-0.00969885	0.0952246	0.0966553	-0.0143015	0.0623465	0.0132462	0.104796	0.0721908	0.155608	0.245156	0.307038	0.274495	0.132502	0.0588604	0.0101578
PCGF5	-0.230305	-0.204086	-0.243056	-0.517214	-0.50882	-0.457202	-0.0662347	-0.102175	-0.0675425	-0.182463	-0.168419	-0.175429	-0.231905	-0.315017	-0.35423	-0.154862	-0.168381	-0.120835	0.0617177	0.0450023	0.0368134	-0.038246	0.0190526	-0.0691609	0.0676994	0.0662183	0.0167442
PCGF6	-0.000227436	0.00445396	-0.0689033	-0.791377	-0.606503	-0.59588	0.0306703	-0.0319851	-0.0442562	-0.259502	-0.22765	-0.195168	-0.287356	-0.371062	-0.319806	-0.174781	-0.127168	-0.100399	-0.00874285	0.0302846	0.0572359	-0.3082	-0.25058	-0.334672	-0.191622	-0.177676	-0.194566
PHC1	-0.507498	-0.547586	-0.561288	-1.47242	-1.16185	-1.36716	-0.836794	-0.696133	-0.670744	-0.0899012	-0.0408943	-0.0581349	-0.0869879	-0.0106441	0.0738346	-0.181975	-0.162914	-0.0769595	-0.018704	-0.0825468	0.00153791	-0.463223	-0.439475	-0.597997	-0.0207133	0.00992615	0.0228988
PHC2	-0.128209	-0.13546	-0.166642	-0.711429	-0.554762	-0.551878	-0.171256	-0.0824108	-0.0802857	0.0614527	0.0550792	0.0878144	-0.00579477	0.0398681	-0.0104689	-0.0221429	-0.000292441	-0.0230944	0.0535916	0.0373294	-0.0224149	-0.270864	-0.196203	-0.203913	-0.041272	0.0118611	-0.0447867
PHC3	-0.0583898	-0.128346	-0.14683	-0.418201	-0.27402	-0.343611	-0.113191	-0.158127	-0.151956	-0.0835976	-0.079036	-0.0441727	-0.183854	-0.0970393	-0.00740649	-0.120166	-0.141522	-0.141836	-0.0279186	-0.0312986	-0.0914059	0.0580175	-0.0176829	-0.0305913	0.0337455	-0.597911	-0.014665
PHF1	-0.0838482	-0.163645	-0.150467	-0.43243	-0.434003	-0.445002	-0.0491757	-0.0734603	-0.0494459	0.0855613	0.0655611	0.0316127	0.0949008	0.0873304	0.157829	-0.0135608	-0.0266924	-0.0363103	0.0141479	-0.0206322	0.0354491	-0.0456269	-0.101645	-0.162267	0.050231	0.0458098	-0.00106175
PHF2	-0.896107	-1.04467	-0.957121	-1.77847	-2.03815	-1.75999	-1.3969	-1.34379	-1.30879	-0.145748	-0.101633	-0.149699	-0.208961	-0.264147	-0.265083	-0.322996	-0.378276	-0.291351	-0.0960356	-0.0977387	-0.097338	-1.35381	-1.54618	-1.52832	-0.19069	-0.218192	-0.241433
PHF8	-0.538233	-0.583434	-0.531341	-1.03538	-0.931369	-1.00886	-0.622488	-0.665878	-0.685106	-0.153505	-0.100868	-0.139971	-0.319877	-0.217658	-0.222978	-0.184288	-0.259076	-0.171799	-0.0670522	-0.0933992	-0.0564778	-0.35063	-0.299224	-0.339703	-0.119138	-0.236045	-0.221714
PRDM2	-0.203625	-0.254577	-0.232256	-0.520879	-0.347722	-0.371001	-0.133701	-0.220302	-0.224676	0.0364588	0.0770189	0.0553031	-0.0730615	0.0184965	0.0189115	-0.0768836	-0.0708849	-0.0750593	0.0266558	0.0524517	0.0300553	0.0447821	-0.010068	-0.0113959	0.00688916	0.0307888	0.0561479
PRDM8	-0.263788	-0.308542	-0.270003	-0.819472	-0.841692	-0.884544	-0.495125	-0.366655	-0.405941	-0.15876	-0.156806	-0.212791	-0.368285	-0.35785	-0.366841	-0.195818	-0.249485	-0.232116	-0.00491515	0.0871683	0.0122114	0.128908	0.0953106	0.0876503	-0.105018	-0.028802	0.0073756
PRMT1	-2.36706	-2.59183	-2.40858	-2.39929	-2.42868	-2.49968	-2.60922	-2.74031	-2.71548	-0.323181	-0.312837	-0.300569	-0.466428	-0.50099	-0.518111	-0.656697	-0.63581	-0.584807	-0.455961	-0.41633	-0.426758	-1.73313	-1.92039	-1.68682	-0.448528	-0.630563	-0.570237
PRMT9	-0.175582	-0.235466	-0.23684	-0.498253	-0.465074	-0.526749	-0.183326	-0.203452	-0.216614	-0.0899877	-0.0653808	-0.0884084	-0.243515	-0.135823	-0.229289	-0.231066	-0.113747	-0.135252	-0.0917665	-0.0323074	-0.0526845	-0.0538544	-0.0392428	-0.046361	-0.0291397	0.00301878	0.0183573
PRMT2	-0.257148	-0.254744	-0.265806	-0.64765	-0.56335	-0.649118	-0.174762	-0.159333	-0.14138	-0.295673	-0.369826	-0.410168	-0.519513	-0.461789	-0.363812	-0.447174	-0.332964	-0.346647	-0.0121965	-0.00280014	0.0545071	-0.423034	-0.36023	-0.465029	0.0523699	0.112197	0.0451121
PRMT3	-0.135295	-0.250835	-0.200097	-0.60257	-0.554209	-0.452361	-0.202155	-0.151186	-0.12521	-0.278115	-0.287097	-0.275502	-0.422458	-0.186667	-0.229938	-0.256253	-0.251321	-0.201077	-0.00140262	0.014213	0.0538334	-0.451737	-0.414625	-0.360746	0.0406232	-0.00962542	0.0787978
PRMT5	-1.59196	-1.62827	-1.6865	-1.95988	-1.93316	-1.92104	-2.39867	-2.11283	-2.21882	-0.369175	-0.401906	-0.49387	-0.799706	-0.764509	-0.740669	-0.66792	-0.716929	-0.660238	-0.366754	-0.349517	-0.349225	-3.04912	-2.9883	-3.38456	-0.599241	-0.649867	-0.562552
PRMT6	-0.622268	-0.67231	-0.575275	-1.09891	-1.22331	-1.15232	-0.73382	-0.713751	-0.765428	-0.158669	-0.194918	-0.211138	-0.452128	-0.347838	-0.442279	-0.305062	-0.318914	-0.225778	-0.120469	-0.101847	-0.130515	-1.00789	-0.868845	-0.984135	-0.0924019	-0.123886	-0.0589928
PRMT7	-0.0819664	-0.119294	-0.0773168	-0.480812	-0.4483	-0.351181	-0.0664987	-0.0922146	-0.0376472	-0.248641	-0.276218	-0.309874	-0.411902	-0.296167	-0.316184	-0.194418	-0.19454	-0.204755	-0.0248535	-0.0391164	-0.0301313	-0.115386	-0.0717523	-0.0493405	-0.140002	-0.133541	0.00196974
RBBP4	-2.31804	-2.29264	-2.29788	-2.38204	-2.21892	-2.35569	-2.70134	-2.90365	-2.66865	-0.579557	-0.542709	-0.633966	-0.633003	-0.713365	-0.624569	-0.771939	-0.887655	-0.799192	-0.539543	-0.461766	-0.533227	-1.96193	-2.02696	-1.83319	-0.688726	-0.691304	-0.658794
RBBP7	-0.364586	-0.341509	-0.306396	-0.632277	-0.634253	-0.542099	-0.322071	-0.277699	-0.20974	-0.359023	-0.403057	-0.407852	-0.364531	-0.272731	-0.316184	-0.272799	-0.281312	-0.266299	-0.0574661	-0.057011	-0.0233229	-0.108873	-0.19937	-0.257344	0.0396021	0.0205931	0.0990846
RING1	-0.139829	-0.135766	-0.052293	-0.561821	-0.670907	-0.515543	-0.333041	-0.36184	-0.238601	-0.193392	-0.129259	-0.136743	-0.315901	-0.276524	-0.336479	-0.152505	-0.089864	-0.129683	-0.0535467	-0.0329286	0.0159439	-0.63879	-0.616096	-0.653217	0.050062	0.0649033	0.122576
RNF2	-0.0493895	-0.0951563	0.00312054	-0.508612	-0.410819	-0.303133	-0.322491	-0.359491	-0.202899	-0.127246	-0.187593	-0.158077	-0.197147	-0.227471	-0.276265	-0.122294	-0.127257	-0.108327	-0.041342	0.00988422	0.0208929	-0.109153	-0.0448204	-0.118656	0.051132	0.102776	0.0975593
RNF20	-2.02902	-1.924	-1.95143	-1.94574	-1.79952	-1.76756	-2.40133	-2.38945	-2.30614	-0.417444	-0.461183	-0.460219	-0.542962	-0.472825	-0.566051	-0.572837	-0.528345	-0.606102	-0.64616	-0.562542	-0.626186	-1.36474	-1.30939	-1.46344	-0.50659	-0.475022	-0.435428
RNF40	-3.00539	-2.9617	-2.95503	-3.38889	-3.74513	-3.36075	-3.21813	-3.55994	-3.60204	-1.10901	-0.992731	-1.04811	-1.71015	-1.63734	-1.51999	-1.02706	-1.0648	-0.935275	-1.45803	-1.44927	-1.41566	-2.10114	-2.01667	-2.0731	-0.670016	-0.640288	-0.735107
RSF1	-0.258544	-0.271524	-0.234575	-0.638363	-0.753274	-0.724527	-0.12559	-0.119867	-0.110986	-0.184395	-0.133138	-0.0501776	-0.225198	-0.249129	-0.243745	-0.0455515	-0.0389757	0.053653	-0.134528	-0.1578	-0.169411	-0.89221	-0.685046	-0.527665	0.0662106	0.0491032	0.072393
RUVBL1	-2.43191	-2.26294	-2.49002	-3.51141	-3.33348	-3.64767	-3.23553	-3.48088	-3.472	-0.275283	-0.180258	-0.20265	-0.374743	-0.365546	-0.384297	-0.351284	-0.363664	-0.271035	-0.437249	-0.352976	-0.331735	-2.37712	-2.30425	-2.13248	-0.116106	-0.158786	-0.135497
SATB2	0.0900097	0.0843225	0.0116104	-0.139917	-0.182215	-0.0778424	0.0842781	0.0463841	0.055265	-0.0971173	0.0243911	0.00499085	0.0392554	0.0931979	0.150883	-0.150698	-0.25571	-0.163081	0.0953965	0.0461703	-0.00318165	-0.315846	-0.108473	-0.14249	0.209224	0.255214	0.278504
SETD1A	-4.65347	-4.43163	-4.30568	-4.69101	-5.49024	-4.94149	-5.15143	-5.15832	-5.14944	-1.07729	-0.835179	-0.914852	-2.9114	-2.9109	-2.74949	-1.41973	-1.35872	-1.26609	-1.21997	-1.29849	-1.27507	-4.14816	-4.04294	-4.08867	-1.16666	-1.27274	-1.24945
SETD1B	-0.652	-0.625748	-0.639684	-0.637705	-0.693618	-0.614189	-0.373425	-0.382983	-0.374102	-0.534551	-0.562909	-0.559707	-0.816733	-0.855363	-0.765756	-0.429552	-0.461273	-0.368644	-0.191257	-0.250895	-0.214132	-0.312777	-0.0380147	-0.0628794	-0.0765222	-0.0726337	-0.0493439
SETD2	-0.247529	-0.19831	-0.245826	-0.352784	-0.371363	-0.413528	-0.208605	-0.168154	-0.159273	-0.237772	-0.228687	-0.234764	-0.175476	-0.282437	-0.177667	-0.463636	-0.54501	-0.452381	-0.232836	-0.323959	-0.259647	-1.0678	-0.787632	-0.717251	-0.0477463	-0.0555431	-0.0322533
SETD6	-0.536636	-0.50843	-0.472917	-1.40842	-1.29236	-1.29611	-0.492359	-0.515142	-0.506261	-0.290875	-0.282808	-0.238817	-0.735883	-0.807408	-0.778417	-0.420074	-0.380849	-0.288221	-0.225317	-0.264205	-0.217665	-0.910652	-0.824957	-0.739248	-0.0978341	-0.0634059	-0.0401161
SETD7	-0.190839	-0.339133	-0.194921	-0.53206	-0.676418	-0.669449	-0.123991	-0.128302	-0.119421	-0.241788	-0.218814	-0.268283	-0.287146	-0.349726	-0.277573	-0.301999	-0.320757	-0.228128	-0.110788	-0.126664	-0.102415	-0.21635	-0.0331076	-0.00803921	-0.0175432	-0.0123829	0.0109069
KMT5A	-2.84054	-3.02017	-2.73574	-4.13178	-4.36433	-4.19695	-3.32484	-3.66258	-3.6537	-0.272223	-0.225765	-0.226785	-1.20222	-1.2563	-1.20505	-0.439208	-0.530021	-0.437393	-0.404075	-0.405931	-0.488083	-2.49228	-2.5794	-2.47108	-0.407787	-0.283266	-0.259977
SETDB1	-0.91401	-0.953704	-0.865811	-1.80172	-1.80594	-2.16335	-0.663833	-0.707961	-0.69908	-0.104667	-0.14093	-0.172227	-0.0203829	-0.178416	-0.132873	-0.269335	-0.254047	-0.161419	-0.30182	-0.381947	-0.26033	-1.07171	-0.970496	-0.839715	0.0584567	0.100835	0.124124
SIRT1	-0.159442	-0.198394	-0.112435	-0.534816	-0.808062	-0.745778	0.0192669	-0.0606858	-0.0518049	-0.242817	-0.323237	-0.254668	-0.674128	-0.565832	-0.552473	-0.402876	-0.386302	-0.293673	-0.296979	-0.230047	-0.313479	-0.357793	-0.0732073	-0.0376469	0.0731312	0.0164989	0.0397887
SIRT2	0.11991	0.11853	0.141883	0.323767	0.210375	0.196629	0.23724	0.157016	0.165897	-0.00288203	0.0689028	0.0777394	0.0982966	0.0532695	0.150314	0.0888198	0.0380781	0.130707	-0.000935916	0.0105986	0.0176977	-0.0921527	0.0577132	0.0538759	0.192703	0.112791	0.13608
SIRT3	0.0624546	0.065259	0.0470184	0.196438	0.0517463	0.151179	0.217102	0.0888935	0.0977745	-0.135788	-0.116894	-0.0751567	-0.0869202	-0.155427	-0.137724	-0.0542698	-0.0919734	0.000655283	-0.0240091	-0.00440341	-0.0164633	-0.20029	0.0299929	-0.0260043	0.0171089	-0.00852252	0.0147673
SIRT5	-0.143224	-0.219647	-0.184403	-0.232825	-0.411878	-0.363129	-0.00359417	-0.00772276	0.00115819	-0.128939	-0.0731215	-0.0921099	-0.277224	-0.186618	-0.182851	-0.0238538	-0.158015	-0.0653861	0.0503409	0.0323133	-0.0344165	-0.340856	0.0304325	-0.141722	0.113586	0.124319	0.147609
SIRT6	-0.122782	-0.162721	-0.190946	0.22242	0.0839081	0.0626613	0.0800279	0.0449209	0.0538018	-0.0478806	-0.0813614	-0.0349361	-0.039275	-0.0554998	0.0244473	0.00067189	-0.0528511	0.0397775	-0.113099	-0.188198	-0.186657	-0.567167	-0.333673	-0.354645	-0.0493471	-0.0662872	-0.0429974
SIRT7	-0.109815	-0.0589433	-0.178573	0.0897496	-0.108764	-0.139337	-0.0161013	-0.124695	-0.115814	-0.12195	-0.0729521	-0.128723	-0.508472	-0.541521	-0.326779	-0.230291	-0.304775	-0.212146	-0.0364098	-0.0893211	-0.100132	-0.398768	-0.220804	-0.17924	-0.0597338	-0.0446314	-0.0213416
SMARCA1	-0.0269947	-0.000904897	-0.0561754	-0.239053	-0.202745	-0.325743	0.147546	0.00813223	0.0170132	-0.0180999	-0.00294193	0.0236822	-0.18257	-0.160298	0.0295564	-0.0623303	-0.118776	-0.026147	-0.0738227	-0.101418	-0.0611374	-0.289196	-0.114022	-0.0946552	-0.13298	-0.149059	-0.125769
SMARCA2	0.0908852	0.0529758	-0.00756447	-0.0629826	-0.140009	-0.191293	0.0295571	-0.0753296	-0.0664486	-0.212989	-0.142351	-0.149335	-0.175147	-0.205939	-0.139287	-0.111203	-0.253852	-0.161223	0.0832999	0.0566948	-0.0248317	-0.236513	-0.00977291	-0.0125472	0.0288272	0.0156698	0.0389596
SMARCA4	-0.263384	-0.328566	-0.317686	-0.991415	-1.17149	-1.07047	-0.626509	-0.737557	-0.728676	-0.248444	-0.251702	-0.215782	-0.35952	-0.404875	-0.446781	-0.178155	-0.216996	-0.124367	-0.0902748	-0.085981	-0.0512559	-0.907968	-0.607242	-0.650936	0.0781589	0.122175	0.145464
TNP2 4.01	-0.010861	-0.136614	-0.0764385	-0.391112	-0.423202	-0.494765	-0.205218	-0.087313	-0.0784321	-0.0395644	-0.0443564	-0.0155621	-0.115681	-0.146233	-0.0641404	-0.0778692	-0.135874	-0.0432448	-0.147328	-0.0960245	-0.120238	-0.345526	-0.180966	-0.243317	-0.00601933	0.0244691	0.0477589
TNP2 4.02	0.00524909	-0.0600163	-0.0491187	-0.400855	-0.31177	-0.273285	-0.0579477	-0.00241838	0.00646257	-0.0249242	-0.0560281	-0.0564028	-0.103106	-0.171955	-0.155009	-0.0267974	-0.069869	0.0227597	0.000210019	-0.055712	-0.0461049	-0.0911375	-0.0396029	-0.0255992	-0.0743268	-0.00455229	0.0187375
TNP2 4.03	0.0690597	0.0201354	0.0899128	-0.14763	-0.242073	-0.174462	-0.0167938	-0.0849083	-0.0760274	0.0282443	0.0115883	-0.01629	0.224134	-0.0605157	-0.0329801	-0.000689225	-0.093022	-0.000393314	0.0665864	0.0419094	0.0583157	0.0774543	0.0363289	0.00113345	0.0017908	-0.0470423	-0.0237524
TNP2 4.04	-0.115526	-0.0804005	0.041373	0.0467713	0.0835271	-0.0176105	0.0161751	0.0130982	0.0219791	0.0290198	-0.0354991	-0.0534113	-0.00275662	0.0132493	-0.0879184	0.0141286	-0.0894424	0.00318625	-0.0499852	0.0189949	-0.00314355	0.091219	0.158382	0.0419452	0.0185201	-0.029089	-0.00579919
TNP2 4.05	-0.0883506	-0.0977675	-0.0771561	-0.096972	-0.0336974	-0.00267948	-0.0702182	-0.152437	-0.143556	0.0582576	0.016532	0.0790273	-0.083365	0.0344277	-0.022848	-0.0359259	-0.0745217	0.0181069	-0.0123301	-0.00394765	-0.0276191	0.00326575	-0.00451043	-0.00648972	0.0182262	-0.0144379	0.0088519
TNP2 4.06	0.0803444	-0.0146583	0.0446749	0.18792	0.215426	0.196989	0.0896194	0.00597187	0.0148528	0.020467	0.0446735	0.0349692	-0.00465577	0.0672771	0.139471	0.0263755	-0.069955	0.0226737	-0.00372817	0.0562942	0.0418289	0.0959268	0.0903551	0.0770683	0.0236243	-0.0561656	-0.0328758
TNP2 4.07	0.069874	0.0935883	0.0543901	0.259122	0.145428	0.256809	-0.0330147	-0.0309686	-0.0220877	0.0258379	0.00798945	-0.00959085	-0.00392503	0.108083	0.00979424	0.0874593	-0.0797957	0.0128329	0.0545022	0.0148029	0.0673782	0.0783979	0.0482428	0.146602	0.0110366	-0.0324536	-0.00916376
TNP2 4.08	-0.0661428	0.042945	-0.0361929	0.111454	0.0926425	0.0838	0.00997161	-0.00810239	0.000778557	-0.00232735	-0.00730541	0.00251755	0.0178267	-0.0628729	-0.00913076	-0.0194497	-0.134973	-0.0423446	0.011127	0.00509962	0.034758	0.0440746	-0.0263366	-0.0172202	0.0257311	0.042548	0.0658378
TNP2 4.09	0.0538001	0.146573	-0.00916125	0.100445	0.20408	0.171069	0.104707	0.148014	0.156895	-0.0297609	0.059198	0.0602769	0.0818695	0.151024	0.118845	-0.00367114	-0.0729692	0.0196595	0.0533986	0.0326096	0.0525356	0.0842101	0.045056	0.0957577	-0.0286132	-0.0778069	-0.0545171
TNP2 4.10	-0.0128973	0.0603301	0.00717903	0.164893	0.112571	0.0894238	0.132366	0.086762	0.0956429	-0.0701283	-0.00108741	-0.0320706	-0.0422728	0.0331039	0.0771363	0.0302127	-0.107871	-0.0152426	0.0156295	-0.0206767	-0.0700491	-0.0957577	-0.161201	-0.107189	0.00713215	-0.0425946	-0.0193048
SMARCA5	-0.513387	-0.613882	-0.534546	-1.38061	-1.4555	-1.43564	-0.656413	-0.704419	-0.695538	-0.235349	-0.246821	-0.226505	-0.412839	-0.366322	-0.146428	-0.291757	-0.272144	-0.179515	-0.138894	-0.0974824	-0.137572	-0.0863022	0.0987625	0.107115	-0.0488544	-0.106338	-0.0830483
SMARCAD1	-0.427726	-0.511258	-0.492885	-0.885221	-0.889859	-0.868236	-0.292251	-0.354344	-0.345463	-0.160506	-0.235685	-0.132752	-0.42179	-0.434684	-0.331932	-0.215696	-0.253656	-0.161028	-0.0444609	-0.0806449	-0.0734453	-0.417269	-0.192603	-0.290163	-0.0111097	-0.026586	-0.00329616
SMARCAL1	-0.0990431	-0.183117	-0.0904558	-0.48511	-0.460492	-0.381521	-0.0957037	-0.0718531	-0.0629721	-0.0704605	-0.0919638	-0.087003	-0.134912	-0.131643	0.0452347	-0.104603	-0.140925	-0.0482965	-0.125418	-0.0691969	-0.148233	-0.434606	-0.285952	-0.325	0.0792863	0.0994938	0.122784
SMARCB1	-2.56807	-2.59754	-2.53663	-4.17699	-4.58395	-4.37777	-2.17068	-2.18812	-2.17924	-0.564184	-0.546822	-0.550071	-1.21535	-1.17111	-0.998061	-0.861183	-0.931279	-0.83865	-0.738946	-0.768143	-0.673305	-2.46286	-2.27041	-2.15889	-0.452137	-0.436266	-0.412976
SMARCC1	-0.689465	-0.76591	-0.777636	-1.16081	-1.54927	-1.23764	-0.883877	-0.903847	-0.894966	-0.282577	-0.308205	-0.243829	-0.581164	-0.573878	-0.551779	-0.289156	-0.345848	-0.253219	-0.11562	-0.145014	-0.127238	-0.753684	-0.495521	-0.63927	-0.0343326	-0.0468567	-0.0235668
SMARCC2	-0.728959	-0.776075	-0.685758	-1.31808	-1.35501	-1.40097	-0.761432	-0.898207	-0.889326	-0.289231	-0.240434	-0.288267	-0.5531	-0.603999	-0.514571	-0.329635	-0.481498	-0.38887	-0.243105	-0.24012	-0.294751	-1.11383	-0.861641	-0.916112	-0.258392	-0.208155	-0.184865
SMARCD1	-0.241272	-0.159842	-0.310074	-0.00982866	-0.0513688	0.00267452	-0.171229	-0.395593	-0.386712	-0.0520568	-0.125915	-0.09989	-0.224857	-0.258825	-0.125111	-0.187619	-0.388232	-0.295603	-0.231222	-0.193601	-0.0964282	-0.627034	-0.456128	-0.434793	-0.262528	-0.0954207	-0.0721309
SMARCD2	-0.628394	-0.438589	-0.622707	-1.47508	-1.40652	-1.38851	-1.05236	-1.2063	-1.19742	-0.491769	-0.371379	-0.405431	-0.902657	-1.05738	-0.887415	-0.600236	-0.82481	-0.732182	-0.309371	-0.343719	-0.205033	-1.15692	-1.04675	-1.07226	-0.288615	-0.292551	-0.269261
SMARCD3	-0.471213	-0.214176	-0.523963	-0.98052	-0.751233	-0.980772	-0.357296	-0.334094	-0.325213	-0.186644	-0.19364	-0.125055	-0.516371	-0.626138	-0.635806	-0.266671	-0.42572	-0.333092	-0.106135	-0.137496	-0.0965095	-0.559041	-0.468772	-0.429425	-0.0410545	0.0206371	0.0439269
SMARCE1	-1.6806	-1.39926	-1.67921	-3.65859	-3.94825	-3.7382	-2.34756	-2.41095	-2.40207	-0.297859	-0.206126	-0.267802	-0.524313	-0.596011	-0.57509	-0.33875	-0.336814	-0.244185	-0.269008	-0.338443	-0.273642	-2.5288	-2.41798	-2.37275	-0.262243	-0.227586	-0.204296
SMCHD1	0.280665	0.304205	0.339854	0.138613	0.115555	0.13458	0.477891	0.463385	0.472266	-0.110547	-0.120303	-0.160646	0.0652532	0.137536	0.376883	-0.0588703	-0.0816158	0.0110128	-0.0173459	-0.0814861	-0.0497205	-0.330473	-0.0844264	-0.214121	0.177518	0.169904	0.193194
SMYD2	-0.119656	-0.14969	-0.113743	-0.271373	-0.435434	-0.244701	0.0405355	-0.00535232	0.00352863	-0.214365	-0.135082	-0.171235	-0.0327017	-0.0834651	0.0627092	-0.146267	-0.156918	-0.0642892	-0.0147972	-0.00984561	-0.0307225	-0.192005	-0.0328525	-0.0916315	0.112705	0.123659	0.146949
SMYD3	-0.0619204	-0.0808671	-0.0235356	-0.172927	-0.114216	-0.187535	0.149399	0.0574923	0.0663732	-0.091207	-0.0968638	-0.101691	-0.228438	-0.199009	0.0168276	-0.0271441	-0.132725	-0.0400965	0.00101163	-0.0281489	-0.0203908	-0.197755	0.0322868	-0.0193356	0.186073	0.132864	0.156154
SMYD5	-0.110067	-0.162309	-0.0826694	-0.217001	-0.239211	-0.269308	0.069347	0.0884497	0.0973306	-0.0117064	-0.027024	-0.0981764	0.0888739	-0.158785	-0.0396125	0.0266261	-0.162686	-0.0700573	-0.0221465	-0.0906915	-0.0787753	-0.521509	-0.372852	-0.290346	0.10553	0.0950154	0.118305
SRCAP	-1.60281	-1.74505	-1.56252	-1.6453	-1.81231	-1.73135	-1.85475	-1.93834	-1.92946	-0.0879246	-0.13818	-0.186812	-0.636266	-0.708135	-0.479398	-0.460355	-0.494833	-0.402205	-0.352261	-0.331088	-0.341481	-2.04412	-1.90469	-2.04143	-0.317479	-0.347417	-0.324127
SS18L1	-0.0954701	-0.0909365	-0.089249	-0.0931306	-0.156113	-0.123324	0.111785	0.0717524	0.0806333	-0.102118	-0.138446	-0.135825	-0.0651096	-0.025612	0.0185417	-0.111571	-0.168938	-0.0763091	-0.0401745	-0.0220604	-0.0877161	-0.443	-0.323091	-0.345011	0.0656419	0.0248812	0.048171
SSRP1	-2.71487	-2.46251	-2.86691	-3.4477	-3.70246	-3.59696	-3.65241	-4.27774	-4.26886	-0.242349	-0.272364	-0.248193	-0.62746	-0.568956	-0.531116	-0.524618	-0.597615	-0.504986	-0.588442	-0.529433	-0.52809	-3.3599	-3.23054	-2.9949	-0.448964	-0.452235	-0.428945
SUV39H1	-0.191903	-0.0558821	-0.0523291	0.111062	-0.0184872	0.0466014	-0.0786634	-0.141776	-0.132895	0.00233939	0.0347252	0.0631127	0.00437932	-0.0141626	0.0627092	-0.0179846	-0.138217	-0.045588	-0.0840681	-0.12621	-0.120486	-0.301365	-0.0929116	-0.0935405	0.100097	0.111627	0.134917
SUV39H2	-0.444646	-0.18998	-0.286001	-0.338001	-0.239211	-0.342094	-0.00536025	-0.0369601	-0.0280792	-0.105262	-0.0911059	-0.0834389	-0.206246	-0.199873	-0.178917	-0.112674	-0.161585	-0.0689568	-0.0237373	-0.0446547	0.00502457	-0.396657	-0.273239	-0.253181	0.111769	0.056032	0.0793219
KMT5B	-0.338003	-0.134271	-0.394406	-0.475665	-0.459659	-0.715369	-0.260152	-0.263506	-0.254625	-0.266693	-0.261031	-0.268476	-0.238201	-0.303466	-0.152201	-0.261258	-0.338679	-0.24605	-0.215041	-0.207396	-0.245427	-1.07071	-0.824603	-0.899967	0.0726218	0.116662	0.139952
SUZ12	-0.14391	-0.212556	-0.133925	-0.103776	-0.0490697	0.037802	0.0329072	0.0233506	0.0322315	-0.291455	-0.391517	-0.445936	-0.563829	-0.49452	-0.116535	-0.127188	-0.299923	-0.207295	-0.484285	-0.462155	-0.453001	-1.80852	-1.56133	-1.67734	-0.216287	-0.284506	-0.261216
TET2	-0.25335	-0.325982	-0.312137	-0.537884	-0.755317	-0.736142	-0.388198	-0.351451	-0.34257	-0.189437	-0.2619	-0.315384	-0.402594	-0.493036	-0.183746	-0.309359	-0.332989	-0.240361	-0.123836	-0.0920229	-0.0829972	-0.723196	-0.469876	-0.459815	-0.0478079	-0.00743865	0.0158512
TET3	-0.0702961	-0.207282	-0.0806694	-0.233571	-0.374762	-0.225794	-0.0292168	-0.0728455	-0.0639646	-0.118769	-0.162396	-0.123311	0.0985688	0.0915031	0.302857	-0.105609	-0.197223	-0.104594	-0.0749083	-0.0461789	-0.0210464	-0.645611	-0.376538	-0.406634	0.0480719	0.102174	0.125464
TRIM28	0.11217	0.015559	0.14633	0.0083746	-0.00525794	0.158209	-0.0306149	0.0424484	0.0513293	-0.157856	-0.168084	-0.218571	-0.185384	-0.204377	0.163473	-0.213623	-0.274323	-0.181694	-0.0419033	-0.00299862	0.0359821	-0.895187	-0.585975	-0.648907	0.182982	0.148724	0.172014
UBE2A	-0.503884	-0.509268	-0.504313	-0.247066	-0.125843	-0.235701	-0.418599	-0.452708	-0.443827	-0.106624	-0.119166	-0.130473	-0.13956	-0.0748757	0.0691892	-0.148905	-0.184407	-0.0917788	-0.143274	-0.0972393	-0.160418	-0.409771	-0.156024	-0.26049	-0.0301929	-0.0910768	-0.067787
UBE2B	-0.268989	-0.277396	-0.288308	-0.322044	-0.514544	-0.412706	-0.228293	-0.279113	-0.270232	-0.130064	-0.128906	-0.142785	-0.0340438	-0.1479	0.132149	-0.206832	-0.186924	-0.0942955	-0.0608984	-0.104305	-0.0945192	-0.903101	-0.729255	-0.707716	0.0792863	0.0722419	0.0955318
UHRF1	-1.02454	-0.866777	-0.9941	-0.757055	-0.99456	-0.871247	-0.646427	-0.7596	-0.75072	-0.392804	-0.437011	-0.492893	-0.66532	-0.776128	-0.344095	-0.757019	-0.708953	-0.616325	-0.535396	-0.618198	-0.569125	-1.49131	-1.35424	-1.44728	-0.542371	-0.405641	-0.382351
UHRF2	0.148293	0.190673	0.137354	0.162059	0.145793	0.196989	0.24601	0.273417	0.282298	-0.0403776	-0.0674574	-0.0921951	0.00278045	-0.00401071	0.235451	-0.0601114	-0.0700411	0.0225876	-0.0400175	-0.0220219	-0.0634396	-0.0921989	0.106936	0.0216102	0.0563399	0.0622397	0.0855295
UTY	-0.0278656	0.0784139	-0.0686478	-0.15162	-0.0595499	-0.112375	-0.0426541	-0.0408389	-0.0319579	-0.0295186	-0.0349216	-0.133103	-0.028237	0.0385383	0.202381	-0.137912	-0.260218	-0.167589	-0.00905991	-0.0621026	0.0342755	-0.312185	-0.0771477	-0.101415	0.11221	0.114728	0.138017
YEATS4	-1.38876	-1.05016	-1.38105	-2.47566	-2.94359	-2.58332	-1.8491	-1.84654	-1.83766	-0.368297	-0.415266	-0.442562	-1.11758	-1.03499	-0.930059	-0.605016	-0.766486	-0.673857	-1.12296	-1.0661	-1.07073	-3.46119	-3.11025	-3.50342	-0.559729	-0.59472	-0.571431

## Sheet: Table S3
Table S3. Histone mass-spectrometry data.
Super-SILAC relative abundances expressed as L/H (light/heavy) ratios. light channel, sample; heavy channel, Spike-in super-SILAC standard.
Peptide	HME1_WT_r1	HME1_WT_r2	HME1_WT_r3	HME1_ARID1A-KO_r1	HME1_ARID1A-KO_R2	HME1_ARID1A-KO_r3	HME1_CREBBP-KO_r1	HME1_CREBBP-KO_r2	HME1_CREBBP-KO_r3	HME1_Quisinostat_r1	HME1_Quisinostat_R2	HME1_Quisinostat_r3	HCEC_WT_r1	HCEC_WT_r2	HCEC_WT_r3	HCEC_ARID1A-KO_r1	HCEC_ARID1A-KO_r2	HCEC_ARID1A-KO_r3	HCEC_CREBBP-KO_r1	HCEC_CREBBP-KO_r2	HCEC_CREBBP-KO_r3	HCEC_Quisinostat_r1	HCEC_Quisinostat_r2	HCEC_Quisinostat_r3	KP_r1	KP_r2	KP_r3	KP-A_r1	KP-A_r2	KP-A_r3	KP-C_r1	KP-C_r2	KP-C_r3
H3K4un	0.993959	0.993708	0.990506	0.993934	0.992995	0.994311	0.994338	0.991185	0.991311	0.807133	0.860321	0.818339	0.996896	1.00114	0.996907	1.0052	1.00615	1.00421	1.00406	1.00316	1.00594	0.909347	0.904309	0.919394	1.00215	1.00262	1.00457	1.00037	1.00154	1.00302	0.998313	1.00439	1.00306
H3K4me1	1.06364	1.05425	1.13384	1.05386	1.10062	1.07628	1.05907	1.09152	1.06881	2.4706	2.621	2.64971	1.01502	1.02529	1.07398	0.937588	0.919293	0.942892	0.921393	0.955983	0.956927	2.15041	2.28467	2.0812	0.963542	0.953295	0.935382	0.99131	0.976879	0.959835	1.00979	0.950142	0.94983
H3K4me2	0.994746	1.07384	1.00144	1.09938	1.00783	1.04381	1.03846	1.07212	1.11978	2.19215	2.45498	2.30428	1.09415	0.807652	0.991193	0.929843	0.966761	0.984487	0.955675	1.03678	0.899839	2.03192	2.16009	1.80075	1.27448	1.54731	1.27992	1.09198	1.04707	1.04993	1.1379	0.968533	1.2274
H3K4me3	0.814867	0.992072	1.01684	0.76225	0.899817	0.893642	0.751745	0.769452	0.73915	1.85423	1.62297	1.48513	1.22964	0.947206	0.78982	1.13084	1.03509	1.0353	1.32193	0.807533	0.743467	1.07218	1.48925	1.05557	1.06398	1.1864	1.06288	1.22392	1.17501	1.34592	1.02738	1.17117	1.41465
H3K4ac	4.04023	3.06646	3.41102	3.81123	0.530065	0.33832	1.79641	4.09699	6.00715	1.06286	4.63652	5.98069	3.75988	1.66408	1.52271	1.70527	3.96435	1.26698	0.874619	0.500496		5.93903		3.64996	0.862812	0.794539	0.940725	0.70762	0.861273	0.901876	1.02363	0.887021	0.984366
H3K9K14un	1.21133	1.24839	1.21809	1.41808	1.42241	1.42749	1.26285	1.33657	1.33234	0.239288	0.266983	0.272799	1.23358	1.23065	1.19578	1.22774	1.26058	1.22443	1.32809	1.44002	1.35982	0.397331	0.380057	0.424375	1.30246	1.29813	1.29396	1.17009	1.20092	1.17747	1.24734	1.22204	1.26071
H3K9me1	1.01666	1.00886	1.0755	1.14913	1.10483	1.18352	1.06395	1.08002	1.04106	0.242543	0.274241	0.268433	0.985904	0.997236	0.970612	0.962131	0.996941	0.968152	1.04343	1.0329	1.01984	0.379266	0.378598	0.423382	0.930557	0.918638	0.909524	0.917536	0.938371	0.923034	0.951886	0.965281	1.00508
H3K9me2	0.769883	0.760578	0.768622	0.701694	0.722056	0.719423	0.739716	0.75611	0.739	0.208375	0.256037	0.240722	0.860995	0.843915	0.847526	0.815969	0.818093	0.842815	0.81615	0.8256	0.791679	0.37646	0.373843	0.401747	0.716568	0.744286	0.757073	0.79929	0.817189	0.829244	0.840196	0.839994	0.814513
H3K9me3	1.06619	1.06533	1.06285	1.09481	1.0432	1.07165	0.874919	0.883742	0.886453	0.523951	0.58655	0.573318	1.43286	1.37802	1.43247	1.5021	1.52211	1.53213	1.29112	1.2792	1.3175	0.731888	0.759617	0.751946	1.32138	1.29673	1.30852	1.53147	1.53405	1.53217	1.27344	1.25583	1.28864
H3K9ac|K14ac	1.66482	1.60425	1.58405	1.67331	1.5444	1.57343	1.93892	1.9089	1.8629	2.11789	2.20176	2.2068	1.02163	1.07376	0.991283	1.04795	1.1428	1.08571	1.27826	1.41002	1.40568	1.40828	1.61714	1.45279	1.24371	1.22563	1.21128	1.00471	0.928205	0.879312	1.0575	1.06863	1.14161
H3K9me1K14ac	1.35516	1.35887	1.26012	1.2546	1.21139	1.16764	1.54626	1.50967	1.49548	2.769	2.69964	2.64965	0.894213	0.901504	0.880379	0.837618	0.834472	0.875772	1.08925	1.10394	1.1127	1.8118	1.90692	1.73758	0.843913	0.83435	0.829906	0.773319	0.754838	0.737404	0.862048	0.873117	0.859482
H3K9me2K14ac	0.875675	0.873048	0.885681	0.802719	0.72329	0.747736	0.952961	0.956088	0.973405	2.04473	2.0472	2.11035	0.732113	0.763976	0.732105	0.678158	0.704196	0.695865	0.827892	0.792292	0.843552	1.64975	1.71564	1.53993	0.67159	0.66899	0.684069	0.621026	0.612346	0.599995	0.737225	0.752054	0.757558
H3K9me3K14ac	0.747657	0.776309	0.78388	0.578664	0.602736	0.610638	0.710341	0.756993	0.734953	2.46026	2.48003	2.55447	0.933072	0.921322	0.949389	1.01332	1.09877	1.05828	0.996712	1.04242	0.972594	2.75945	3.03406	2.56526	0.988371	0.947393	0.940283	0.886929	0.863052	0.847292	0.837985	0.869671	0.879068
H3K9acK14ac	1.63075	2.10541	2.0798	1.7378	1.97357	1.91871	1.82579	2.53406	2.37068	32.5028	31.5109	47.1555	1.78835	2.23525	1.93536	1.58414	1.77052	1.85757	1.85479	2.30579	2.04385	14.7969	18.5265	11.8268	2.03611	1.95719	1.98623	1.68384	1.84667	1.7384	1.77672	1.98173	2.02394
H3K18K23un	0.95742	0.914894	0.92443	0.975428	0.953186	0.960566	0.920242	0.874834	0.885854	0.309934	0.340012	0.317588	1.04581	1.03509	1.05284	1.05905	1.18206	1.05667	1.03039	1.02815	1.01774	0.57698	0.515711	0.566311	1.00531	1.00789	1.0143	1.07817	1.06726	1.06602	1.01733	1.01919	1.02129
H3K18me1|K23me1	0.743759	0.895141	0.810947	0.856944	0.906164	0.770964	0.749099	0.714373	0.714709	0.472178	0.385649	0.416687	0.790953	1.16215	1.56535	0.866088	1.70316	1.07048	0.825987	0.788837	0.890171	0.67461	0.589428	1.04483	1.81569	3.71604	2.86766	2.71094	1.11031	1.91202	2.72537	1.45578	0.950541
H3K18ac|K23ac	1.10741	1.24637	1.18791	1.06997	1.12231	1.10449	1.18814	1.34881	1.33889	2.11019	2.16965	2.02684	0.856839	0.874134	0.853873	0.825582	0.860945	0.825761	0.925085	0.935686	0.966008	1.96167	1.81392	1.69454	0.957486	0.940944	0.927392	0.836508	0.822273	0.818055	0.952007	0.947183	0.946677
H3K18acK23ac	1.09391	1.32958	1.27412	0.991798	1.14383	1.11486	0.915675	1.14149	1.13374	17.903	16.7394	16.5747	1.08584	1.0809	1.02923	0.900479	0.831596	0.831216	0.576903	0.69821	0.693323	9.95153	9.77603	6.66758	1.35296	1.33795	1.31158	1.15447	1.15336	1.11233	1.02778	0.993297	1.02023
H3K27K36un	1.91843	1.87616	1.93305	1.93659	1.75768	1.78237	1.7898	1.85883	2.04663	1.16028	1.2164	1.13442	2.42048	2.44497	2.48573	2.22176	2.30626	2.35515	2.15467	2.50184	2.33334	1.14842	1.0793	1.04552	1.46564	1.42562	1.37005	1.98705	1.48131	1.56862	1.23012	1.36082	1.26552
H3K27me1	1.4004	1.40921	1.43493	1.54721	1.30645	1.37237	1.29788	1.25278	1.43141	1.25079	1.1955	1.17287	1.9433	1.95361	1.98916	4.3961	2.07287	1.99357	1.95341	2.00609	1.97286	1.70726	1.62124	1.75272	1.00355	0.982679	0.921848	1.41114	1.08687	1.18462	0.8142	0.931239	0.872605
H3K36me1																									1.00325	0.906061	0.866719	0.991214	0.736405	0.793437	0.852372	0.917709	0.864602
H3K27me2	0.981971	0.990793	1.03189	1.00495	0.885978	0.885813	0.898787	0.891414	1.01673	0.970825	0.950754	0.953175	0.867366	0.870612	0.896536	0.986383	0.948921	1.06384	0.915449	0.926708	0.924919	0.863874	0.837143	0.880046	0.387317	0.356636	0.361208	0.573692	0.444372	0.479498	0.329396	0.41448	0.398716
H3K36me2	0.811109	0.788788	0.785364	0.973945	0.830807	0.84405	0.934701	0.934669	1.0553	0.415913	0.428411	0.405995	1.31726	1.34815	1.31057		1.14692	1.19003	1.25203	1.47114	1.47735	0.578153	0.605946	0.60163	0.690531	0.765215	0.727004	0.763307	0.658576	0.65394	1.1194	0.691208	0.975529
H3K27me3	0.917777	0.864696	0.898828	1.00517	0.878288	0.87734	0.821658	0.817937	0.923346	1.2125	1.22322	1.24493	0.611017	0.518053	0.549324	0.610619	0.625759	0.652036	0.521885	0.558316	0.533095	0.713248	0.850815	0.742717	0.290836	0.254657	0.219648	0.346571	0.245819	0.328912	0.261083	0.303349	0.314486
H3K36me3																									0.673846	0.570547	0.826071	0.636838	0.470074	0.544923	0.941229	0.970209
H3K27me2K36me1	0.898623	0.891302	0.893398		0.786933	0.887653	0.709594	0.993082		0.753015	0.776448	0.78531	0.941942	0.927283	0.984458	0.892769	0.894678	0.949946	0.996973	1.06805	1.05306	0.755946	0.747578	0.756255	0.335236	0.322572	0.347073	0.442714	0.35461	0.394992	0.394197	0.392907	0.540264
H3K27me1K36me2	0.860356	0.864017	0.89366	1.03757	0.916762	0.878889	0.999602	1.011	1.14348	0.728921	0.743141	0.723995	1.1221	1.17764	1.17003	0.743599	0.960023	1.01214	1.24695	1.26191	1.25664	0.967851	0.951501	0.981809	0.443424	0.422162	0.405161	0.538133	0.406179	0.444562	0.379819	0.500064	0.47798
H3K27me2K36me2	0.87262	0.871057	0.899948	1.1518	1.06574	0.988008	1.03552	1.0569	1.19799	1.12611	1.19435	1.16192	0.85197	0.870247	0.884106	0.753237	0.784625	0.795987	0.89959	0.891028	0.897879	1.1176	1.16121	1.11238
H3K27me3K36me2	1.00341	1.03823	1.05407	1.307	1.1463	1.1792	1.2186	1.26186	1.25178	1.71265	1.84956	1.71583	1.02573	1.00343	1.01887	0.919777	0.896835	0.974102	0.899355	0.767794	0.624252	1.64721	1.66015	1.78458
H3K27me1K36me1	0.957769	0.92507	0.948125	0.97337	0.896976	0.869346	1.08323	1.08723	1.15298	0.478741	0.498416	0.466096	1.18744	1.28706	1.24559	1.10729	1.41536	1.27012	1.44703	1.48001	1.42669	0.58429	0.511562	0.599683	0.546506	0.518817	0.478617	0.69132	0.538244	0.591769	0.526633	0.612987	0.52065
H3K27me3K36me1	1.00267	0.992436	0.804275	1.30806	1.05767	1.16583	0.890315	0.78466	1.22515	1.37088	1.1052	1.31701	0.759522	0.734828	0.741485	0.74146	0.828233	0.817806	0.731673	0.667838	0.61349	1.09243	1.08858	1.01278	0.434198	0.383966	0.715926	0.463231	0.411082	0.407917		0.561277
H3K27me1K36me3	0.891368	0.934424	0.890845	1.04835	0.950223	1.00718	0.837867	0.857867	1.01453	1.00023	0.900805	0.807821	0.994497	1.0699	1.08703	0.964884	0.981645	1.00966	1.17081	1.08338	1.1201	1.14525	1.17305	0.840918	0.421935	0.414637	0.395063	0.618063	0.432234	0.473799	0.40501	0.433927	0.438386
H3K27ac	0.92284	1.13486	0.906725	0.947377	1.01926	0.944107	0.685263	0.977877	1.15428	2.14162	2.12148	1.86457	0.757004	0.845332	0.952392	0.783017	0.939029	0.829544	0.292576	0.699886	0.435692	1.23784	1.19636	0.805673	1.59352	1.34353	1.55901	0.922214	0.61288	0.721265	1.05729	0.679272
H33K27K36un	1.13426	1.6279	1.42635	1.61232	1.76482	1.63643	1.11829	1.67232	1.88975	1.39877	1.13964	1.39966	2.13297	2.07295	1.87358	2.27213	1.90562	2.18402	1.60999	1.74024	2.05119	1.73434	1.84673	1.23091	2.1299	2.25473	1.83492	2.31028	2.12777	2.21767	2.31936	2.20737	2.36209
H33K27me1	1.24288	1.0748	1.23076	0.906249	1.23511	1.18678	1.1968	0.878183	1.39337	1.09449	1.01857	1.15873	1.28868	1.31494	2.29823		0.178439	2.0563	1.49136	1.83532	1.49396	1.51203	2.3204	0.978263	1.55366	1.43777	1.54139	1.9209	2.55667	1.97517	1.58817	1.5401	2.04898
H33K27me2	1.13441	1.08384	1.17395	1.01285	1.11722	0.970155	1.13872	1.09348	0.61794	0.973022	0.961755	1.12479	0.830357	1.00034	0.917402	1.13571	0.956155	1.05739	1.00389	0.936634	1.02784	0.952854	0.938584	0.89475	0.837684	0.794888	0.720876	1.12363	1.0355	1.09851	0.763754	0.670978	0.757993
H33K36me2																									1.3469	1.32411	0.757976	1.4496	1.24705	0.780252	1.26242	0.844908	0.757993
H33K27me3	0.926702	0.695721	0.826043	0.78086	0.76924	0.735856	0.717689	0.760928	0.694656	0.77885	0.734216	0.855604	0.946036	1.26376	1.199	1.17233	1.05169	1.17373	1.50921	1.21845	1.37983	1.47701	1.5674	1.58651	0.678582	0.534877	0.592065	0.800284	0.609235	0.69408	0.621354	0.721678	0.670808
H33K27me2K36me1																									0.819911	0.973591	0.776309	0.753695	0.70992	0.747839	0.511532	0.905081
H33K27me1K36me2	0.897967	0.72424	0.773715	0.759056	0.615075	0.741533	0.889378	0.920884	0.978792	0.557998	0.748851	0.895134	0.90431	1.12254	1.10439	0.983048	0.549821	0.935439	1.10114	1.02104	1.0938	1.143	1.08221	1.04219	0.607463	0.553414	0.523233	0.750463	0.679759	0.658836	0.977975	0.652869
H33K27me1K36me1	1.59142	1.33663	1.4608	1.41972	1.35285	0.799531	1.54957	1.35703	1.90101	0.824712	0.972985	0.832867	1.37172	1.36669	1.23056	0.871153	1.32682	1.22849	1.15942	1.07889	1.26282	1.10193	0.763619	0.563653	1.03188	0.872498	1.03738	1.29562	1.18027	0.708113	1.39539	1.00523
H33K27me3K36me1	1.03083	1.09587	1.15819	1.40334	1.073	0.97615	0.802465	1.43398	1.2364	1.09341	0.886705	1.43634	2.05322	3.11296	1.57351	1.65484	1.45703	1.2454	1.71965	1.88481	1.8838	1.82837	2.13421	2.77994	0.848998	0.788628	0.587155	1.08131	0.89345	0.854399	3.14516	1.41072	2.77936
H33K27me1K36me3	0.884558	0.770666	0.929072	1.02015	0.989949	1.06748	0.947215	0.872955	0.975452	0.696012	0.612092	0.359545													0.741187	0.785611	0.713873	0.900225	0.833815	0.83387		0.882213
H33K27me2K36me2	0.929759	1.20249	1.02339	1.04348	1.26184	1.18326	1.19254	0.976449	1.32423	1.4985	1.43167	1.32122	1.08718	0.785559	0.857488	0.901788	0.869824	0.805174	0.736977	0.858846	0.75158	0.811038	0.814691	0.925017	0.646683	0.536808	1.50402	0.576627	0.593329	0.688251	0.42773	0.722357	0.909729
H33K27me3K36me2	0.742689	1.1347	0.993694	1.11124	1.06632	1.30565	0.781206	0.727691	0.952477	1.20926	1.40876	1.14485	0.844573	0.816223	0.815933	0.973382	1.29412	0.877637	0.901062	0.728596	0.656045	1.08274	1.17934	1.32681		0.759111		0.84013	0.64435	0.62415		1.28053
H33K27ac		0.677063	0.82097	0.327721	1.42441	0.968227	0.785519	0.561838	0.478358			4.17757
H3K79un	1.04177	1.038	1.04061	1.04938	1.03752	1.04558	1.05389	1.03746	1.04456	1.02081	1.00906	1.0113	1.00207	1.00361	0.995669	1.00364	1.07273	1.00325	1.00214	0.998632	1.00076	0.976637	0.980576	0.986985	0.995299	0.995799	0.998155	0.997487	0.993678	0.996691		0.985228
H3K79me1	0.861226	0.851742	0.86763	0.787928	0.831834	0.799301	0.847564	0.826827	0.828146	1.02401	1.04461	1.07832	1.0069	0.952337	0.952402	0.945587	0.974927	0.929019	0.976433	0.969554	0.950821	1.16053	1.13931	1.1608	1.54391	1.18884	1.06335	1.04141	1.65534	1.07181		1.79607
H3K79me2	0.576581	0.527273	0.599492	0.492991	0.545237	0.550542	0.555026	0.507725	0.484653	0.744112	0.770471	0.736159	1.00578	1.00624	1.02269	1.0382	0.978293	0.993207	1.00265	1.05958	1.05368	1.30688	1.22132	1.21282
H3K79ac	1.04548	1.46815	1.38853		1.15378	1.46903	1.92078	2.47995	0.998124	1.87511	2.25875	1.10625	0.8507	0.942889			5.00762	8.17949	1.07287	1.51291	0.929563	0.803188	0.477428	0.274007
H4K5K8K12K16un	0.940021	0.898701	0.900421	0.943244	0.89996	0.921874	0.888719	0.847281	0.899589	0.299397	0.226546	0.205448	0.86466	0.863728	0.885719	0.918909	0.931169	0.921757	0.84896	0.873335	0.849225	0.202062	0.170734	0.192256	0.828816	0.823102	0.826718	0.822723	0.842544	0.860541	0.816452	0.846157	0.822893
H4K5K8K12K16-1ac	1.12	1.20694	1.17605	1.12781	1.16518	1.19754	1.24238	1.22637	1.27597	1.29041	1.05158	1.05922	1.09372	1.1438	1.16295	1.04899	1.01962	1.04731	1.15541	1.12404	1.16763	0.960994	0.822493	0.881507	1.13702	1.12508	1.14427	1.13145	1.13121	1.1182	1.1326	1.10935	1.08314
H4K5K8K12K16-2ac	1.25103	1.40778	1.25108	1.15472	1.4374	1.21406	1.11885	1.42683	1.4406	7.7245	5.8834	5.50761	1.56946	1.63305	1.10835	1.27317	1.38798	1.36859	1.66154	1.61238	1.72794	5.07613	4.23862	4.53585	1.58231	1.57663	1.58389	1.35198	1.34407	1.30248	1.48698	1.43917	1.41759
H4K5K8K12K16-3ac	1.06065	1.69074	1.6906	1.19546	1.48	1.37859	1.3199	2.04916	1.79764	27.3516	22.9513	15.5315	1.99767	2.12952	2.02024	1.60896	1.77565	1.78423	2.29509	2.04362	2.10854	17.9109	14.6462	13.7448	2.013	2.05128	2.00601	1.42533	1.68414	1.42511	1.9428	1.74498	1.84869
H4K5K8K12K16-4ac	0.119638	0.109797	0.181094	0.130177	0.149324	0.093625	0.0951191	0.254974	0.0555388	18.6261	25.4781	18.323	2.11344	2.42647	2.56491	2.00309	2.27159	3.24648	2.66153	2.2958	2.51374	41.6326	39.3279	34.5306	2.21666	2.16692	2.29355	1.98601	1.92901	1.99288	2.32919	2.19396	2.25047
H4K20un	0.874101	0.857843	0.713332	0.839974	0.839901	0.86006	0.859078	0.891985	0.886971	0.117339	0.0802772	0.080147	0.882298	0.991638	0.923546	1.25774	1.14894	1.34944	1.29682	1.37142	1.35366				1.85218	1.78373	1.71549	1.14969	1.15757	1.12466	1.3835	1.36036	1.47971
H4K20me1	1.50133	1.57196	1.38976	1.40425	1.58247	1.4858	1.35697	1.4166	1.60212	1.34989	0.992368	0.960816	2.09262	1.78386	1.81812	2.42706	1.8974	2.77493	2.00544	1.90655	2.01687	1.17134	1.27918	1.48426	1.48979	1.49496	1.2997	1.92195	2.10079	1.8515	1.56761	1.45071	1.45226
H4K20me2	0.970077	0.969584	1.0021	0.986241	0.976732	0.978166	0.987627	0.987692	0.968553	1.08161	1.07786	1.14448	0.97634	0.966861	0.992111	0.852377	0.810515	0.854957	0.934798	0.950033	0.944946	0.983971	0.982821	0.973726	0.80095	0.784326	0.733832	0.92002	0.894039	0.858262	0.881165	0.874548	0.915155
H4K20me3	0.405258	0.387154	0.411024	0.393254	0.420402	0.408812	0.430141	0.433019	0.414622	1.11686	1.21665	1.1454	0.344098	0.314801	0.336963	0.291682	0.843084	0.282853	0.307103	0.344893	0.312576	0.576924	0.598093	0.552794	0.324989	0.298632	0.282911	0.481187	0.477854	0.453288	0.488988	0.479351	0.476815

## Sheet: Table S4
Table S4. Interactor lists.
Lists of identified ARID1A and CREBBP synthetic sick/lethal interactors in each background.
HCEC_ARID1A-KO	HCEC_CREBBP-KO	HME1_ARID1A-KO	HME1_CREBBP-KO	KP-A	KP-C
ACTL6A	EP300	ACTL6A	BRD2	ACTL6A	KAT5
ARID1B	KAT5	ARID1B	BRD8	ARID1B	KAT8
BAZ1B	KAT6A	ARID3A	CHAF1A	ARID3A	KAT6A
BRD4	KAT8	ARID4A	CREBBP	ARID4A	KDM1A
BRD7	PRMT1	ATAD2	DMAP1	ARID4B	KAT7
CENPA		BAP1	EP300	ASF1A	INCENP
CHAF1A		BAZ1A	INO80	ASF1B	EP300
CHAF1B		BAZ1B	KAT5	BAP1	KAT6B
CHD1		BAZ2A	KAT6B	BAZ1A	DMAP1
CHD4		BRD2	KAT8	BAZ1B
DMAP1		BRD7	KDM6A	BAZ2A
EP400		BRD8	KMT2E	BRD2
HDAC3		BRPF3	PRMT5	BRD4
HMGB1		CHAF1A	RBBP4	BRD7
HMGB3		CHD1	RNF20	BRD8
INO80		DMAP1	RUVBL1	BRPF3
JARID2		DNMT3A	SMARCA4	CARM1
KAT2A		EHMT1	SMARCD2	CDYL
KAT5		EP400	SMARCE1	CENPA
KAT6B		EZH1	SSRP1	CHAF1A
KAT8		H1F0		CHAF1B
KDM6B		H1FX		CHD1
KMT2E		H2AFY		CHD4
KMT5A		H2AFZ		CTCF
MTA1		H3F3B		DMAP1
PCGF2		HDAC1		DNMT1
PRMT5		HDAC10		EHMT2
RNF40		HDAC3		EP400
SETD1A		HDAC4		EZH1
SETD6		HDAC5		H2AFY
SIRT1		HDAC6		H3F3B
SIRT7		HLTF		HDAC3
SMARCB1		HMGA1		HDAC5
SMARCD2		HMGA2		HDAC7
SMARCD3		HMGB1		HIRA
SRCAP		HMGB2		HIST1H1C
SSRP1		HMGB3		HMGA1
YEATS4		HMGN2		HMGA2
		HMGN3		HMGB1
		KAT5		HMGB3
		KDM2A		HMGN3
		KDM3B		INCENP
		KDM4C		INO80
		KDM6A		JARID2
		KDM6B		KAT5
		KMT2D		KAT7
		KMT2E		KAT8
		KMT5A		KDM1A
		MBD1		KDM2A
		MBD4		KDM3B
		MBD5		KDM6B
		MBD6		KMT2D
		MSL1		KMT2E
		MTA1		KMT5A
		NCOR1		KMT5B
		NSD1		MBD3
		PBRM1		MBD4
		PCGF2		MBD6
		PCGF6		MPHOSPH8
		PHC1		MSL1
		PHC2		MTA1
		PHF1		MTA2
		PHF2		NCOR1
		PHF8		PBRM1
		PRDM8		PCGF2
		PRMT2		PCGF6
		PRMT3		PHC1
		PRMT6		PHF2
		PRMT7		PRMT1
		RING1		PRMT2
		RSF1		PRMT3
		RUVBL1		PRMT5
		SETD6		PRMT6
		SETD7		RBBP4
		SETDB1		RING1
		SIRT1		RNF20
		SMARCA4		RNF40
		SMARCA5		RSF1
		SMARCAD1		RUVBL1
		SMARCAL1		SETD1A
		SMARCB1		SETD2
		SMARCC2		SETD6
		SMARCD2		SETDB1
		SMARCE1		SMARCA4
		YEATS4		SMARCB1
				SMARCC1
				SMARCC2
				SMARCD2
				SMARCD3
				SMARCE1
				SRCAP
				SS18L1
				SSRP1
				SUZ12
				TET2
				TRIM28
				UBE2B
				UHRF1
				YEATS4

## Sheet: Table S5
Table S5. Oligonucleotides used in this study.
Primers for sequencing , RT-qPCR, and plasmid mutagenesis.
Primer name	Sequence
ARID1A MiSeq F	TCGTCGGCAGCGTCAGATGTGTATAAGAGACAGCACCACACAGTCAGATCCCC
ARID1A MiSeq R	GTCTCGTGGGCTCGGAGATGTGTATAAGAGACAGTCACTCTGGAGCAGGAGC
CREBBP MiSeq F	TCGTCGGCAGCGTCAGATGTGTATAAGAGACAGACGCATTACTCGGAGGGAAAG
CREBBP MiSeq R	GTCTCGTGGGCTCGGAGATGTGTATAAGAGACAGGAATCCGCAAGCACAAAAGC
EP300 MiSeq F	TCGTCGGCAGCGTCAGATGTGTATAAGAGACAGCCTGGGTCCTATGCCAACAG
EP300 MiSeq R	GTCTCGTGGGCTCGGAGATGTGTATAAGAGACAGACATCAACCTCCATGCTACAGA
Exogenous KRAS F	CCATACGATGTTCCAGATTACGC
Exogenous KRAS R	GACCTGCTGTGTCGAGAATATCC
Total KRAS F	GAGTGCCTTGACGATACAG
Total KRAS R	TGCTTCCTGTAGGAATCCTC
KRAS_G12C_mut_1_F	GGATCCACCGGTTCGTCGA
KRAS_G12C_mut_1_R	TTGCCTACGCCACAAGCTCCAACTAC
KRAS_G12C_mut_2_F	GTAGTTGGAGCTTGTGGCGTAGGCAA
KRAS_G12C_mut_2_R	TCTAGAAGGCAAATCACA
Synthetic crRNA used for targeted gene knockout, which for polyclonal KOs were pooled per target at point of transfection.
crRNA name	Sequence	Horizon cat no.
ARID1A 3	ATGTCAGAGGTATTCATACT	CM-017263-03-0002
CREBBP 2	TAATTAATCAGGCTTCACAA	CM-003477-02-0002
ARID1B 1	GATGCCCTATGAGCCCAACA	CM-013970-01-0002
ARID1B 2	GAGGCTGAGGACGACATATA	CM-013970-02-0002
ARID1B 3	TTGGCACTGATACCCATACC	CM-013970-03-0002
ARID1B 4	GTGAGTGGTTACTGCCAGCA	CM-013970-04-0002
ARID1B 5	ATGGCGGGCGCCATGCTGTA	CM-013970-05-0002
EP300 1	TCAACCTGGAGCTCTCAACC	CM-003486-01-0002
EP300 2	GTGTAGGTGTCTGCCTTGGA	CM-003486-02-0002
EP300 3	TTGGAAGGCTGTTGCATACG	CM-003486-03-0002
EP300 4	GCAATGAGCTGCTTGCAGAT	CM-003486-04-0002
EP300 5	CTGTTTCCGAA TTCCAGTAG	CM-003486-05-0002
EP300_ex1	CCGAGAATGTGGTGGAACCG	Custom
TNP2 1	TCTGGCTCCGGCTGCCACGA	CM-015315-01-0002
TNP2 2	ATGAGCTGTGGGCTCCAGTT	CM-015315-02-0002
TNP2 3	CTGTGAGTCTGGGTGTCCAT	CM-015315-03-0002
TNP2 4	CTGGTGGCCGGATGAGCTGT	CM-015315-04-0002
TNP2 5	AGTTGCAGACAGAGCCATCG	CM-015315-05-0002
KAT5 1	ACTTGAGGCAGAACTCGCAC	CM-006301-04-0002
KAT5 2	CTGAGCGTGAAGGACATCAG	CM-006301-05-0002
KAT6A 1	GCTAGAGGAACAGCCCACGA	CM-019849-04-0002
KAT6A 2	TATGTCAAATATGTCGACCT	CM-019849-05-0002
KAT6B 1	GGATCCATGAATGCATTCAC	CM-019563-04-0002
KAT6B 2	GTAGGAGAGACGGCCCAGAT	CM-019563-05-0002
KAT7 1	GGAGAGACAGCTTCGATATA	CM-017668-04-0002
KAT7 2	TATCGAAGCTGTCTCTCCGT	CM-017668-05-0002
KAT8 1	TATGTGGACAAGATCCACAT	CM-014800-02-0002
KAT8 2	GTCCATCTCTGCATAAGTCT	CM-014800-03-0002
TP53 1	CTGAGTAGTGGTAATCTACT	CM-003329-01-0002
TP53 2	ATGTGTAACAGTTCCTGCAT	CM-003329-02-0002
TP53 3	TATCTGAGCAGCGCTCATGG	CM-003329-03-0002
TP53 4	GGTACAGTCAGAGCCAACCT	CM-003329-04-0002
TP53 5	GCAGTCACAGCACATGACGG	CM-003329-05-0002

## Sheet: Table S6
Table S6. Resources used in this study
REAGENT or RESOURCE	SOURCE	IDENTIFIER
Antibodies			Dilution used (IF)
Lamin A/C	Santa Cruz Biotechnology	Cat# sc-7292	1:200
EP300 (D8Z4E)	Cell Signalling Technology	Cat# 86377	1:500
H3K4me2	Cell Signalling Technology	Cat# 9725P	1:800
H3K4me3	Upstate (Millipore)	Cat# 05-745R	1:350
H3K9ac	Cell Signalling Technology	Cat# 9649P	1:400
H3K9me3 (EPR16601)	Abcam	Cat# Ab176916	1:2000
H3K18ac	Cell Signalling Technology	Cat# 9675	1:1000
H3K27ac (mouse)	Invitrogen	Cat# MA5-23516	1:500
H3K27ac (rabbit)	Cell Signalling Technology	Cat# 8173	1:500
H3K27ac (rabbit)	Abcam	Cat# ab4729	1:200
H3K27me3	Cell Signalling Technology	Cat# 9733	1:500
H3K36ac	Active Motif	Cat# 39380	1:500
H3K120Ub	Cell Signalling Technology	Cat# 5546	1:200
H4K8ac	Cell Signalling Technology	Cat# 2594	1:500
H4K16ac	Cell Signalling Technology	Cat# 13534	1:500
CBP	Invitrogen	Cat# PA5-27369	1:50
ARID1A	Cell Signalling Technology	Cat# 12354	1:50
TP53 (DO-1)	Santa Cruz Biotechnology	Cat# Sc-126	1:50
Donkey αMouse-488	Invitrogen	Cat# A21202	1:400
Donkey αMouse-555	Invitrogen	Cat# A31570	1:400
Donkey αMouse-568	Invitrogen	Cat# A10037	1:400
Donkey αMouse-647	Invitrogen	Cat# A31571	1:400
Donkey αRabbit-488	Invitrogen	Cat# A21206	1:400
Donkey αRabbit-568	Invitrogen	Cat# A10042	1:400
Biological samples
HCEC-1CT	Evercyte	Cat# CHT-039-0229
hTERT-HME1 [ME16C]	ATCC	(CRL-4010)
Chemicals, peptides, and recombinant proteins
hEGF	Sigma-Aldrich	Cat# E9644
Insulin	Sigma-Aldrich	Cat# I9276
Apo-transferrin	Sigma-Aldrich	Cat# T2036
Sodium selenite	Sigma-Aldrich	Cat# S5261
Hydrocortisone	Sigma-Aldrich	Cat# H0396
FuGENE® HD Transfection Reagent	Promega	Cat# E2311
5× siRNA Buffer	Horizon	Cat# B-002000-UB-100
DharmaFECT™ Duo Transfection Reagent	Horizon	Cat# T-2010-01
Paraformaldehyde, 16% w/v aq. soln., methanol free	Alfa Aesar	Cat# 43368
Formaldehyde solution	Merck	Cat# F8775
SYTOX™ Green Nucleic Acid Stain	ThermoFisher Scientific	Cat# S7020
SYTOX™ Deep Red Nucleic Acid Stain	ThermoFisher Scientific	Cat# S11380
Proteinase K	Qiagen	Cat# 19131
Quisinostat	Insight Biotechnology	Cat# HY-15433
Ac-DEVD-NucView488	The Francis Crick Institute	Cen et al., 2008
Sulfo-Cyanine5 azide	Lumiprobe	Cat# A3330
A-485	Cayman Chemical	Cat# CAY24119
Penicillin-Streptomycin solution	Sigma-Aldrich	Cat# P4333
SPRIselect Beads	Beckman Coulter	Cat# B23318
Dharmafect4	Dharmacon	Cat# T-2004-01
Lipofectamine 3000	Thermofisher Scientific	Cat# L3000001
Polybrene	Santa Cruz Biotechnology	Cat# sc-134220
SPY650-DNA	Spirochrome	Cat# SC501
Seaplaque agarose	Lonza	Cat# 50100
Thiazolyl blue tetrazolium bromide	Merck	Cat# M2128
Protease Inhibitor Cocktail tablets	Merck	Cat# 11836170001
Protein A-Sepharose beads	Cytiva	Cat# GEH17078001
D-(+)-Sucrose	VWR Chemicals	Cat# 27480-294
Glycine	VWR Chemicals	Cat# 101196x
Triton X-100	VWR Chemicals	Cat# 28817-295
Lithium Chloride	Sigma-Aldrich	Cat# L9650
Sodium deoxycholate	Sigma-Aldrich	Cat# D6750
Critical commercial assays
Click-iT™ EdU Cell Proliferation Kit	ThermoFisher Scientific	Cat#C10340
Dneasy Blood & Tissue kit	Qiagen	Cat#69506
QIAquick PCR Purification Kit	Qiagen	Cat#28104
QIAquick Gel Extraction kit	Qiagen	Cat#28706
Rneasy Plus Mini Kit	Qiagen	Cat#74136
Herculase II Fusion Enzyme Kit	Agilent Technologies	Cat#600679
High Capacity cDNA Reverse Transcription Kit	ThermoFisher Scientific	Cat#4368814
SsoAdvanced™ Universal SYBR® Green Supermix	Bio-Rad	Cat#172-5274
MiSeq Reagent Nano Kit V2	Illumina	Cat#MS-102-2001
High Sensitivity D1000 ScreenTape	Agilent Technologies	5067- 5584
Q5 High-Fidelity DNA Polymerase 2X Master Mix	NEB	M0492L
KAPA mRNA HyperPrep Kit	Roche	KK8581
KAPA Unique Dual-Indexed Adapters Kit	Roche	KK8727
Kapa HiFi HotStart PCR master mix	Roche	KR0370
NEBNext UltraII DNA Library Prep Kit	New England Biolabs	BE7645L
NEBNext Multiplex Oligos for Illumina (96 Dual Index Pairs)	New England Biolabs	BE6440L
Deposited data
Histone mass-spectrometry	ProteomeXchange Consortium	PXD039819
Large-scale fitness assay	This paper	Table 5
ChIP-seq and RNA-seq	This paper	GSE277002
Experimental models: Cell lines
HCEC-1CT derived cells	This paper	N/A
hTERT-HME1 derived cells	This paper	N/A
HEK-293T	The Francis Crick Institute cell line repository	N/A
Oligonucleotides
crRNA sequences for mutagenesis, see Table 4	This paper	N/A
sgRNA sequences for large-scale mutagenesis	Henser-Brownhill et al., 2017	N/A
Primers for knockout clone genotyping, see Table 3	This paper	N/A
Primers for RT-qPCR, see Table 4	This paper	N/A
tracrRNA	Dharmacon	U-002005-20
Recombinant DNA
Plasmid: pCW-Cas9	Monserrat et al., 2021	N/A
Plasmid: psPax2	Trono Lab	Addgene; Cat#12260; RRID:Addgene_12260
Plasmid: pMD2.G	Trono Lab	Addgene; Cat#12259; RRID:Addgene_12259
Plasmid: pAdVAntage™ Vector	Promega	Cat#E1711
Plasmid: arrayed lentiviral sgRNA library	Henser-Brownhill et al., 2017	N/A
Plasmid: Plenti-PGK-KRAS4BG12C	This paper	N/A
Software and algorithms
QDNASeq	Scheinin et al 2014
EpiProfile 2.0	Yuan et al 2018
cutadapt 1.9.1	Martin et al 2011
RSEM 1.3.0	Li & Dewey 2011
STAR alignment algorithm 2.5.2a	Dobin et al 2013
DESeq2 1.12.3	Love et al 2014
Cytoscape 3.9.0	Shannon et al 2003
ImageJ 2.1.051	Schindelin et al 2012
CRISPResso2	Clement et al 2019
HCS Studio 6.6.2	Thermofisher Scientific
CellProfiler 4.2.1	Stirling et al 2021
Incucyte live-cell analysis system 2020c	Sartorius
Incucyte Adherent Cell-by-Cell Analysis software	Sartorius
